# Supplementary material for: High-throughput DFT calculations of formation energy, stability and oxygen vacancy formation energy of ABO3 perovskites
Source: Sci Data. 2017 Oct 17;4:170153. doi: 10.1038/sdata.2017.153 (PMC5644373; doi:10.1038/sdata.2017.153)
Supplement: Supplementary file 1 [file sdata2017153-isa1.zip]

Archive with 3 entries (3 files):
- i_Investigation.txt
- s_study_Emery.txt
- a_assay_Emery.txt
