# Supplementary material for: High-throughput DFT calculations of formation energy, stability and oxygen vacancy formation energy of ABO3 perovskites
Source: Sci Data. 2017 Oct 17;4:170153. doi: 10.1038/sdata.2017.153 (PMC5644373; doi:10.1038/sdata.2017.153)
Supplement: Supplementary file 1 [file sdata2017153-isa1.zip › i_Investigation.txt]

# Investigation File generated for Scientific Data with Investigation File Authoring Tool version 0.1.0 on 07/09/2017 - This metadata file is CC0
ONTOLOGY SOURCE REFERENCE
Term Source Name	MS	NCIT	ERO	NPO
Term Source File	http://data.bioontology.org/ontologies/MS	http://data.bioontology.org/ontologies/NCIT	http://data.bioontology.org/ontologies/ERO	http://data.bioontology.org/ontologies/NPO
Term Source Version	4.0.1	17.06d	2013-08-02	2011-12-08 (yyyy-mm-dd)
Term Source Description	Mass Spectrometry Ontology	National Cancer Institute Thesaurus	Eagle-I Research Resource Ontology	NanoParticle Ontology
INVESTIGATION
Investigation Identifier
Investigation Title
Investigation Description
Investigation Submission Date
Investigation Public Release Date
INVESTIGATION PUBLICATIONS
Investigation PubMed ID
Investigation Publication DOI
Investigation Publication Author List
Investigation Publication Title
Investigation Publication Status
Investigation Publication Status Term Accession Number
Investigation Publication Status Term Source REF
INVESTIGATION CONTACTS
Investigation Person Last Name
Investigation Person Mid Initials
Investigation Person First Name
Investigation Person Address
Investigation Person Phone
Investigation Person Fax
Investigation Person Email
Investigation Person Affiliation
Investigation Person Roles
Investigation Person Roles Term Accession Number
Investigation Person Roles Term Source REF
STUDY
Study Identifier	10.1038/sdata.2017.153
Study Title	High-throughput DFT calculations of formation energy, stability and oxygen vacancy formation energy of ABO3 perovskites
Study Submission Date	26/05/2017
Study Public Release Date	17/10/2017
Study Description	http://www.nature.com/articles/sdata2017153#abstract
Study File Name	s_study_Emery.txt
Comment[Subject Keywords]	///;///;///
Comment[Manuscript Licence]	CC BY-4.0
Comment[Experimental Metadata Licence]	CC0
Comment[Supplementary Information File Name]	
Comment[Supplementary Information File Type]	x-zip-compressed
Comment[Supplementary Information File URL]	http://www.nature.com/articles/sdata2017153#supplementary-information
Comment[Data Repository]	figshare
Comment[Data Record Accession]	doi:10.6084/m9.figshare.4833587
Comment[Data Record URI]	https://doi.org/10.6084/m9.figshare.4833587
STUDY DESIGN DESCRIPTORS
Study Design Type	database creation objective
Study Design Type Term Accession Number	http://www.ebi.ac.uk/efo/swo/SWO_0000509
Study Design Type Term Source REF	ERO
STUDY PUBLICATIONS
Study PubMed ID	""
Study Publication DOI	doi:10.1021/acs.chemmater.6b01182
Study Publication Author List	""
Study Publication Title	High-Throughput Computational Screening of Perovskites for Thermochemical Water Splitting Applications
Study Publication Status	published
Study Publication Status Term Accession Number	
Study Publication Status Term Source REF	
STUDY FACTORS
Study Factor Name	a-site element	b-site element
Study Factor Type	compound by chemical composition	compound by chemical composition
Study Factor Type Term Accession Number	http://purl.bioontology.org/ontology/npo#NPO_1978	http://purl.bioontology.org/ontology/npo#NPO_1978
Study Factor Type Term Source REF	NPO	NPO
STUDY ASSAYS
Study Assay Measurement Type	physicochemical characterization
Study Assay Measurement Type Term Accession Number	http://purl.bioontology.org/ontology/npo#NPO_1356
Study Assay Measurement Type Term Source REF	NPO
Study Assay Technology Type	computational modeling technique
Study Assay Technology Type Term Accession Number	ERO:0001251
Study Assay Technology Type Term Source REF	ERO
Study Assay Technology Platform	""
Study Assay File Name	a_assay_Emery.txt
STUDY PROTOCOLS
Study Protocol Name	Density functional theory calculations	Calculation of formation energy	Calculation of phase stability	Structural distortions	Calculation of oxygen vacancy formation energy	Oxidation states and ionic size	Experimental data on stable perovskites
Study Protocol Type	computational modeling technique	computational modeling technique	computational modeling technique	computational modeling technique	computational modeling technique	computational modeling technique	quality control
Study Protocol Type Term Accession Number	ERO:0001251	ERO:0001251	ERO:0001251	ERO:0001251	ERO:0001251	ERO:0001251	ERO:0001219
Study Protocol Type Term Source REF	ERO	ERO	ERO	ERO	ERO	ERO	ERO
Study Protocol Description							
Study Protocol URI	""	""	""	""	""	""	""
Study Protocol Version							
Study Protocol Parameters Name	""	""	""	""	""	""	""
Study Protocol Parameters Name Term Accession Number	""	""	""	""	""	""	""
Study Protocol Parameters Name Term Source REF	""	""	""	""	""	""	""
Study Protocol Components Name	""	""	""	""	""	""	""
Study Protocol Components Type	""	""	""	""	""	""	""
Study Protocol Components Type Term Accession Number	""	""	""	""	""	""	""
Study Protocol Components Type Term Source REF	""	""	""	""	""	""	""
STUDY CONTACTS
Study Person Last Name	Emery	Wolverton
Study Person First Name	Antoine A.	Chris
Study Person Mid Initials		
Study Person Email	""	c-wolverton@northwestern.edu
Study Person Phone		
Study Person Fax		
Study Person Address		
Study Person Affiliation	Department of Materials Science and Engineering, Northwestern University, Evanston, Illinois 60208, USA	Department of Materials Science and Engineering, Northwestern University, Evanston, Illinois 60208, USA
Study Person Roles		
Study Person Roles Term Accession Number		
Study Person Roles Term Source REF		
Comment[Study Person ORCID]	0000-0002-5420-9155	
Comment[Funder]		
Comment[FundRef ID]		
Comment[Funder Term Source REF]		
Comment[Grant Identifier]		
