# Supplementary material for: High-throughput DFT calculations of formation energy, stability and oxygen vacancy formation energy of ABO3 perovskites
Source: Sci Data. 2017 Oct 17;4:170153. doi: 10.1038/sdata.2017.153 (PMC5644373; doi:10.1038/sdata.2017.153)
Supplement: Supplementary file 1 [file sdata2017153-isa1.zip › s_study_Emery.txt]

Source Name	Material Type	Term Source REF	Term Accession Number	Protocol REF	Sample Name	Factor Value[a-site element]	Factor Value[b-site element]
Open Quantum Materials Database	chemical compound	MS	MS:1000881	Density functional theory calculations	perovskite	a-site element	b-site element
