# Supplementary material for: High-throughput DFT calculations of formation energy, stability and oxygen vacancy formation energy of ABO3 perovskites
Source: Sci Data. 2017 Oct 17;4:170153. doi: 10.1038/sdata.2017.153 (PMC5644373; doi:10.1038/sdata.2017.153)
Supplement: Supplementary file 1 [file sdata2017153-isa1.zip › a_assay_Emery.txt]

Sample Name	Protocol REF	Protocol REF	Protocol REF	Protocol REF	Protocol REF	Protocol REF	Assay Name	Raw Data File	Comment[Data Repository]	Comment[Data Record Accession]	Comment[Data Record URI]	Factor Value[a-site element]	Factor Value[b-site element]
perovskite	Calculation of formation energy	Calculation of phase stability	Structural distortions	Calculation of oxygen vacancy formation energy	Oxidation states and ionic size	Experimental data on stable perovskites	Ac2O3	data_upload.csv	figshare	doi:10.6084/m9.figshare.4833587	https://doi.org/10.6084/m9.figshare.4833587	Ac	Ac
perovskite	Calculation of formation energy	Calculation of phase stability	Structural distortions	Calculation of oxygen vacancy formation energy	Oxidation states and ionic size	Experimental data on stable perovskites	AcAgO3	data_upload.csv	figshare	doi:10.6084/m9.figshare.4833587	https://doi.org/10.6084/m9.figshare.4833587	Ac	Ag
perovskite	Calculation of formation energy	Calculation of phase stability	Structural distortions	Calculation of oxygen vacancy formation energy	Oxidation states and ionic size	Experimental data on stable perovskites	AcAlO3	data_upload.csv	figshare	doi:10.6084/m9.figshare.4833587	https://doi.org/10.6084/m9.figshare.4833587	Ac	Al
perovskite	Calculation of formation energy	Calculation of phase stability	Structural distortions	Calculation of oxygen vacancy formation energy	Oxidation states and ionic size	Experimental data on stable perovskites	AcAsO3	data_upload.csv	figshare	doi:10.6084/m9.figshare.4833587	https://doi.org/10.6084/m9.figshare.4833587	Ac	As
perovskite	Calculation of formation energy	Calculation of phase stability	Structural distortions	Calculation of oxygen vacancy formation energy	Oxidation states and ionic size	Experimental data on stable perovskites	AcAuO3	data_upload.csv	figshare	doi:10.6084/m9.figshare.4833587	https://doi.org/10.6084/m9.figshare.4833587	Ac	Au
perovskite	Calculation of formation energy	Calculation of phase stability	Structural distortions	Calculation of oxygen vacancy formation energy	Oxidation states and ionic size	Experimental data on stable perovskites	AcBO3	data_upload.csv	figshare	doi:10.6084/m9.figshare.4833587	https://doi.org/10.6084/m9.figshare.4833587	Ac	B
perovskite	Calculation of formation energy	Calculation of phase stability	Structural distortions	Calculation of oxygen vacancy formation energy	Oxidation states and ionic size	Experimental data on stable perovskites	AcBaO3	data_upload.csv	figshare	doi:10.6084/m9.figshare.4833587	https://doi.org/10.6084/m9.figshare.4833587	Ac	Ba
perovskite	Calculation of formation energy	Calculation of phase stability	Structural distortions	Calculation of oxygen vacancy formation energy	Oxidation states and ionic size	Experimental data on stable perovskites	AcBeO3	data_upload.csv	figshare	doi:10.6084/m9.figshare.4833587	https://doi.org/10.6084/m9.figshare.4833587	Ac	Be
perovskite	Calculation of formation energy	Calculation of phase stability	Structural distortions	Calculation of oxygen vacancy formation energy	Oxidation states and ionic size	Experimental data on stable perovskites	AcBiO3	data_upload.csv	figshare	doi:10.6084/m9.figshare.4833587	https://doi.org/10.6084/m9.figshare.4833587	Ac	Bi
perovskite	Calculation of formation energy	Calculation of phase stability	Structural distortions	Calculation of oxygen vacancy formation energy	Oxidation states and ionic size	Experimental data on stable perovskites	AcCaO3	data_upload.csv	figshare	doi:10.6084/m9.figshare.4833587	https://doi.org/10.6084/m9.figshare.4833587	Ac	Ca
perovskite	Calculation of formation energy	Calculation of phase stability	Structural distortions	Calculation of oxygen vacancy formation energy	Oxidation states and ionic size	Experimental data on stable perovskites	AcCdO3	data_upload.csv	figshare	doi:10.6084/m9.figshare.4833587	https://doi.org/10.6084/m9.figshare.4833587	Ac	Cd
perovskite	Calculation of formation energy	Calculation of phase stability	Structural distortions	Calculation of oxygen vacancy formation energy	Oxidation states and ionic size	Experimental data on stable perovskites	AcCeO3	data_upload.csv	figshare	doi:10.6084/m9.figshare.4833587	https://doi.org/10.6084/m9.figshare.4833587	Ac	Ce
perovskite	Calculation of formation energy	Calculation of phase stability	Structural distortions	Calculation of oxygen vacancy formation energy	Oxidation states and ionic size	Experimental data on stable perovskites	AcCoO3	data_upload.csv	figshare	doi:10.6084/m9.figshare.4833587	https://doi.org/10.6084/m9.figshare.4833587	Ac	Co
perovskite	Calculation of formation energy	Calculation of phase stability	Structural distortions	Calculation of oxygen vacancy formation energy	Oxidation states and ionic size	Experimental data on stable perovskites	AcCrO3	data_upload.csv	figshare	doi:10.6084/m9.figshare.4833587	https://doi.org/10.6084/m9.figshare.4833587	Ac	Cr
perovskite	Calculation of formation energy	Calculation of phase stability	Structural distortions	Calculation of oxygen vacancy formation energy	Oxidation states and ionic size	Experimental data on stable perovskites	AcCsO3	data_upload.csv	figshare	doi:10.6084/m9.figshare.4833587	https://doi.org/10.6084/m9.figshare.4833587	Ac	Cs
perovskite	Calculation of formation energy	Calculation of phase stability	Structural distortions	Calculation of oxygen vacancy formation energy	Oxidation states and ionic size	Experimental data on stable perovskites	AcCuO3	data_upload.csv	figshare	doi:10.6084/m9.figshare.4833587	https://doi.org/10.6084/m9.figshare.4833587	Ac	Cu
perovskite	Calculation of formation energy	Calculation of phase stability	Structural distortions	Calculation of oxygen vacancy formation energy	Oxidation states and ionic size	Experimental data on stable perovskites	AcDyO3	data_upload.csv	figshare	doi:10.6084/m9.figshare.4833587	https://doi.org/10.6084/m9.figshare.4833587	Ac	Dy
perovskite	Calculation of formation energy	Calculation of phase stability	Structural distortions	Calculation of oxygen vacancy formation energy	Oxidation states and ionic size	Experimental data on stable perovskites	AcErO3	data_upload.csv	figshare	doi:10.6084/m9.figshare.4833587	https://doi.org/10.6084/m9.figshare.4833587	Ac	Er
perovskite	Calculation of formation energy	Calculation of phase stability	Structural distortions	Calculation of oxygen vacancy formation energy	Oxidation states and ionic size	Experimental data on stable perovskites	AcEuO3	data_upload.csv	figshare	doi:10.6084/m9.figshare.4833587	https://doi.org/10.6084/m9.figshare.4833587	Ac	Eu
perovskite	Calculation of formation energy	Calculation of phase stability	Structural distortions	Calculation of oxygen vacancy formation energy	Oxidation states and ionic size	Experimental data on stable perovskites	AcFeO3	data_upload.csv	figshare	doi:10.6084/m9.figshare.4833587	https://doi.org/10.6084/m9.figshare.4833587	Ac	Fe
perovskite	Calculation of formation energy	Calculation of phase stability	Structural distortions	Calculation of oxygen vacancy formation energy	Oxidation states and ionic size	Experimental data on stable perovskites	AcGaO3	data_upload.csv	figshare	doi:10.6084/m9.figshare.4833587	https://doi.org/10.6084/m9.figshare.4833587	Ac	Ga
perovskite	Calculation of formation energy	Calculation of phase stability	Structural distortions	Calculation of oxygen vacancy formation energy	Oxidation states and ionic size	Experimental data on stable perovskites	AcGdO3	data_upload.csv	figshare	doi:10.6084/m9.figshare.4833587	https://doi.org/10.6084/m9.figshare.4833587	Ac	Gd
perovskite	Calculation of formation energy	Calculation of phase stability	Structural distortions	Calculation of oxygen vacancy formation energy	Oxidation states and ionic size	Experimental data on stable perovskites	AcGeO3	data_upload.csv	figshare	doi:10.6084/m9.figshare.4833587	https://doi.org/10.6084/m9.figshare.4833587	Ac	Ge
perovskite	Calculation of formation energy	Calculation of phase stability	Structural distortions	Calculation of oxygen vacancy formation energy	Oxidation states and ionic size	Experimental data on stable perovskites	AcHfO3	data_upload.csv	figshare	doi:10.6084/m9.figshare.4833587	https://doi.org/10.6084/m9.figshare.4833587	Ac	Hf
perovskite	Calculation of formation energy	Calculation of phase stability	Structural distortions	Calculation of oxygen vacancy formation energy	Oxidation states and ionic size	Experimental data on stable perovskites	AcHgO3	data_upload.csv	figshare	doi:10.6084/m9.figshare.4833587	https://doi.org/10.6084/m9.figshare.4833587	Ac	Hg
perovskite	Calculation of formation energy	Calculation of phase stability	Structural distortions	Calculation of oxygen vacancy formation energy	Oxidation states and ionic size	Experimental data on stable perovskites	AcHoO3	data_upload.csv	figshare	doi:10.6084/m9.figshare.4833587	https://doi.org/10.6084/m9.figshare.4833587	Ac	Ho
perovskite	Calculation of formation energy	Calculation of phase stability	Structural distortions	Calculation of oxygen vacancy formation energy	Oxidation states and ionic size	Experimental data on stable perovskites	AcInO3	data_upload.csv	figshare	doi:10.6084/m9.figshare.4833587	https://doi.org/10.6084/m9.figshare.4833587	Ac	In
perovskite	Calculation of formation energy	Calculation of phase stability	Structural distortions	Calculation of oxygen vacancy formation energy	Oxidation states and ionic size	Experimental data on stable perovskites	AcIrO3	data_upload.csv	figshare	doi:10.6084/m9.figshare.4833587	https://doi.org/10.6084/m9.figshare.4833587	Ac	Ir
perovskite	Calculation of formation energy	Calculation of phase stability	Structural distortions	Calculation of oxygen vacancy formation energy	Oxidation states and ionic size	Experimental data on stable perovskites	AcKO3	data_upload.csv	figshare	doi:10.6084/m9.figshare.4833587	https://doi.org/10.6084/m9.figshare.4833587	Ac	K
perovskite	Calculation of formation energy	Calculation of phase stability	Structural distortions	Calculation of oxygen vacancy formation energy	Oxidation states and ionic size	Experimental data on stable perovskites	AcLaO3	data_upload.csv	figshare	doi:10.6084/m9.figshare.4833587	https://doi.org/10.6084/m9.figshare.4833587	Ac	La
perovskite	Calculation of formation energy	Calculation of phase stability	Structural distortions	Calculation of oxygen vacancy formation energy	Oxidation states and ionic size	Experimental data on stable perovskites	AcLiO3	data_upload.csv	figshare	doi:10.6084/m9.figshare.4833587	https://doi.org/10.6084/m9.figshare.4833587	Ac	Li
perovskite	Calculation of formation energy	Calculation of phase stability	Structural distortions	Calculation of oxygen vacancy formation energy	Oxidation states and ionic size	Experimental data on stable perovskites	AcLuO3	data_upload.csv	figshare	doi:10.6084/m9.figshare.4833587	https://doi.org/10.6084/m9.figshare.4833587	Ac	Lu
perovskite	Calculation of formation energy	Calculation of phase stability	Structural distortions	Calculation of oxygen vacancy formation energy	Oxidation states and ionic size	Experimental data on stable perovskites	AcMgO3	data_upload.csv	figshare	doi:10.6084/m9.figshare.4833587	https://doi.org/10.6084/m9.figshare.4833587	Ac	Mg
perovskite	Calculation of formation energy	Calculation of phase stability	Structural distortions	Calculation of oxygen vacancy formation energy	Oxidation states and ionic size	Experimental data on stable perovskites	AcMnO3	data_upload.csv	figshare	doi:10.6084/m9.figshare.4833587	https://doi.org/10.6084/m9.figshare.4833587	Ac	Mn
perovskite	Calculation of formation energy	Calculation of phase stability	Structural distortions	Calculation of oxygen vacancy formation energy	Oxidation states and ionic size	Experimental data on stable perovskites	AcMoO3	data_upload.csv	figshare	doi:10.6084/m9.figshare.4833587	https://doi.org/10.6084/m9.figshare.4833587	Ac	Mo
perovskite	Calculation of formation energy	Calculation of phase stability	Structural distortions	Calculation of oxygen vacancy formation energy	Oxidation states and ionic size	Experimental data on stable perovskites	AcNaO3	data_upload.csv	figshare	doi:10.6084/m9.figshare.4833587	https://doi.org/10.6084/m9.figshare.4833587	Ac	Na
perovskite	Calculation of formation energy	Calculation of phase stability	Structural distortions	Calculation of oxygen vacancy formation energy	Oxidation states and ionic size	Experimental data on stable perovskites	AcNbO3	data_upload.csv	figshare	doi:10.6084/m9.figshare.4833587	https://doi.org/10.6084/m9.figshare.4833587	Ac	Nb
perovskite	Calculation of formation energy	Calculation of phase stability	Structural distortions	Calculation of oxygen vacancy formation energy	Oxidation states and ionic size	Experimental data on stable perovskites	AcNdO3	data_upload.csv	figshare	doi:10.6084/m9.figshare.4833587	https://doi.org/10.6084/m9.figshare.4833587	Ac	Nd
perovskite	Calculation of formation energy	Calculation of phase stability	Structural distortions	Calculation of oxygen vacancy formation energy	Oxidation states and ionic size	Experimental data on stable perovskites	AcNiO3	data_upload.csv	figshare	doi:10.6084/m9.figshare.4833587	https://doi.org/10.6084/m9.figshare.4833587	Ac	Ni
perovskite	Calculation of formation energy	Calculation of phase stability	Structural distortions	Calculation of oxygen vacancy formation energy	Oxidation states and ionic size	Experimental data on stable perovskites	AcNpO3	data_upload.csv	figshare	doi:10.6084/m9.figshare.4833587	https://doi.org/10.6084/m9.figshare.4833587	Ac	Np
perovskite	Calculation of formation energy	Calculation of phase stability	Structural distortions	Calculation of oxygen vacancy formation energy	Oxidation states and ionic size	Experimental data on stable perovskites	AcOsO3	data_upload.csv	figshare	doi:10.6084/m9.figshare.4833587	https://doi.org/10.6084/m9.figshare.4833587	Ac	Os
perovskite	Calculation of formation energy	Calculation of phase stability	Structural distortions	Calculation of oxygen vacancy formation energy	Oxidation states and ionic size	Experimental data on stable perovskites	AcPaO3	data_upload.csv	figshare	doi:10.6084/m9.figshare.4833587	https://doi.org/10.6084/m9.figshare.4833587	Ac	Pa
perovskite	Calculation of formation energy	Calculation of phase stability	Structural distortions	Calculation of oxygen vacancy formation energy	Oxidation states and ionic size	Experimental data on stable perovskites	AcPbO3	data_upload.csv	figshare	doi:10.6084/m9.figshare.4833587	https://doi.org/10.6084/m9.figshare.4833587	Ac	Pb
perovskite	Calculation of formation energy	Calculation of phase stability	Structural distortions	Calculation of oxygen vacancy formation energy	Oxidation states and ionic size	Experimental data on stable perovskites	AcPdO3	data_upload.csv	figshare	doi:10.6084/m9.figshare.4833587	https://doi.org/10.6084/m9.figshare.4833587	Ac	Pd
perovskite	Calculation of formation energy	Calculation of phase stability	Structural distortions	Calculation of oxygen vacancy formation energy	Oxidation states and ionic size	Experimental data on stable perovskites	AcPmO3	data_upload.csv	figshare	doi:10.6084/m9.figshare.4833587	https://doi.org/10.6084/m9.figshare.4833587	Ac	Pm
perovskite	Calculation of formation energy	Calculation of phase stability	Structural distortions	Calculation of oxygen vacancy formation energy	Oxidation states and ionic size	Experimental data on stable perovskites	AcPrO3	data_upload.csv	figshare	doi:10.6084/m9.figshare.4833587	https://doi.org/10.6084/m9.figshare.4833587	Ac	Pr
perovskite	Calculation of formation energy	Calculation of phase stability	Structural distortions	Calculation of oxygen vacancy formation energy	Oxidation states and ionic size	Experimental data on stable perovskites	AcPtO3	data_upload.csv	figshare	doi:10.6084/m9.figshare.4833587	https://doi.org/10.6084/m9.figshare.4833587	Ac	Pt
perovskite	Calculation of formation energy	Calculation of phase stability	Structural distortions	Calculation of oxygen vacancy formation energy	Oxidation states and ionic size	Experimental data on stable perovskites	AcPuO3	data_upload.csv	figshare	doi:10.6084/m9.figshare.4833587	https://doi.org/10.6084/m9.figshare.4833587	Ac	Pu
perovskite	Calculation of formation energy	Calculation of phase stability	Structural distortions	Calculation of oxygen vacancy formation energy	Oxidation states and ionic size	Experimental data on stable perovskites	AcRbO3	data_upload.csv	figshare	doi:10.6084/m9.figshare.4833587	https://doi.org/10.6084/m9.figshare.4833587	Ac	Rb
perovskite	Calculation of formation energy	Calculation of phase stability	Structural distortions	Calculation of oxygen vacancy formation energy	Oxidation states and ionic size	Experimental data on stable perovskites	AcReO3	data_upload.csv	figshare	doi:10.6084/m9.figshare.4833587	https://doi.org/10.6084/m9.figshare.4833587	Ac	Re
perovskite	Calculation of formation energy	Calculation of phase stability	Structural distortions	Calculation of oxygen vacancy formation energy	Oxidation states and ionic size	Experimental data on stable perovskites	AcRhO3	data_upload.csv	figshare	doi:10.6084/m9.figshare.4833587	https://doi.org/10.6084/m9.figshare.4833587	Ac	Rh
perovskite	Calculation of formation energy	Calculation of phase stability	Structural distortions	Calculation of oxygen vacancy formation energy	Oxidation states and ionic size	Experimental data on stable perovskites	AcRuO3	data_upload.csv	figshare	doi:10.6084/m9.figshare.4833587	https://doi.org/10.6084/m9.figshare.4833587	Ac	Ru
perovskite	Calculation of formation energy	Calculation of phase stability	Structural distortions	Calculation of oxygen vacancy formation energy	Oxidation states and ionic size	Experimental data on stable perovskites	AcSbO3	data_upload.csv	figshare	doi:10.6084/m9.figshare.4833587	https://doi.org/10.6084/m9.figshare.4833587	Ac	Sb
perovskite	Calculation of formation energy	Calculation of phase stability	Structural distortions	Calculation of oxygen vacancy formation energy	Oxidation states and ionic size	Experimental data on stable perovskites	AcScO3	data_upload.csv	figshare	doi:10.6084/m9.figshare.4833587	https://doi.org/10.6084/m9.figshare.4833587	Ac	Sc
perovskite	Calculation of formation energy	Calculation of phase stability	Structural distortions	Calculation of oxygen vacancy formation energy	Oxidation states and ionic size	Experimental data on stable perovskites	AcSiO3	data_upload.csv	figshare	doi:10.6084/m9.figshare.4833587	https://doi.org/10.6084/m9.figshare.4833587	Ac	Si
perovskite	Calculation of formation energy	Calculation of phase stability	Structural distortions	Calculation of oxygen vacancy formation energy	Oxidation states and ionic size	Experimental data on stable perovskites	AcSmO3	data_upload.csv	figshare	doi:10.6084/m9.figshare.4833587	https://doi.org/10.6084/m9.figshare.4833587	Ac	Sm
perovskite	Calculation of formation energy	Calculation of phase stability	Structural distortions	Calculation of oxygen vacancy formation energy	Oxidation states and ionic size	Experimental data on stable perovskites	AcSnO3	data_upload.csv	figshare	doi:10.6084/m9.figshare.4833587	https://doi.org/10.6084/m9.figshare.4833587	Ac	Sn
perovskite	Calculation of formation energy	Calculation of phase stability	Structural distortions	Calculation of oxygen vacancy formation energy	Oxidation states and ionic size	Experimental data on stable perovskites	AcSrO3	data_upload.csv	figshare	doi:10.6084/m9.figshare.4833587	https://doi.org/10.6084/m9.figshare.4833587	Ac	Sr
perovskite	Calculation of formation energy	Calculation of phase stability	Structural distortions	Calculation of oxygen vacancy formation energy	Oxidation states and ionic size	Experimental data on stable perovskites	AcTaO3	data_upload.csv	figshare	doi:10.6084/m9.figshare.4833587	https://doi.org/10.6084/m9.figshare.4833587	Ac	Ta
perovskite	Calculation of formation energy	Calculation of phase stability	Structural distortions	Calculation of oxygen vacancy formation energy	Oxidation states and ionic size	Experimental data on stable perovskites	AcTbO3	data_upload.csv	figshare	doi:10.6084/m9.figshare.4833587	https://doi.org/10.6084/m9.figshare.4833587	Ac	Tb
perovskite	Calculation of formation energy	Calculation of phase stability	Structural distortions	Calculation of oxygen vacancy formation energy	Oxidation states and ionic size	Experimental data on stable perovskites	AcTcO3	data_upload.csv	figshare	doi:10.6084/m9.figshare.4833587	https://doi.org/10.6084/m9.figshare.4833587	Ac	Tc
perovskite	Calculation of formation energy	Calculation of phase stability	Structural distortions	Calculation of oxygen vacancy formation energy	Oxidation states and ionic size	Experimental data on stable perovskites	AcTeO3	data_upload.csv	figshare	doi:10.6084/m9.figshare.4833587	https://doi.org/10.6084/m9.figshare.4833587	Ac	Te
perovskite	Calculation of formation energy	Calculation of phase stability	Structural distortions	Calculation of oxygen vacancy formation energy	Oxidation states and ionic size	Experimental data on stable perovskites	AcThO3	data_upload.csv	figshare	doi:10.6084/m9.figshare.4833587	https://doi.org/10.6084/m9.figshare.4833587	Ac	Th
perovskite	Calculation of formation energy	Calculation of phase stability	Structural distortions	Calculation of oxygen vacancy formation energy	Oxidation states and ionic size	Experimental data on stable perovskites	AcTiO3	data_upload.csv	figshare	doi:10.6084/m9.figshare.4833587	https://doi.org/10.6084/m9.figshare.4833587	Ac	Ti
perovskite	Calculation of formation energy	Calculation of phase stability	Structural distortions	Calculation of oxygen vacancy formation energy	Oxidation states and ionic size	Experimental data on stable perovskites	AcTlO3	data_upload.csv	figshare	doi:10.6084/m9.figshare.4833587	https://doi.org/10.6084/m9.figshare.4833587	Ac	Tl
perovskite	Calculation of formation energy	Calculation of phase stability	Structural distortions	Calculation of oxygen vacancy formation energy	Oxidation states and ionic size	Experimental data on stable perovskites	AcTmO3	data_upload.csv	figshare	doi:10.6084/m9.figshare.4833587	https://doi.org/10.6084/m9.figshare.4833587	Ac	Tm
perovskite	Calculation of formation energy	Calculation of phase stability	Structural distortions	Calculation of oxygen vacancy formation energy	Oxidation states and ionic size	Experimental data on stable perovskites	AcUO3	data_upload.csv	figshare	doi:10.6084/m9.figshare.4833587	https://doi.org/10.6084/m9.figshare.4833587	Ac	U
perovskite	Calculation of formation energy	Calculation of phase stability	Structural distortions	Calculation of oxygen vacancy formation energy	Oxidation states and ionic size	Experimental data on stable perovskites	AcVO3	data_upload.csv	figshare	doi:10.6084/m9.figshare.4833587	https://doi.org/10.6084/m9.figshare.4833587	Ac	V
perovskite	Calculation of formation energy	Calculation of phase stability	Structural distortions	Calculation of oxygen vacancy formation energy	Oxidation states and ionic size	Experimental data on stable perovskites	AcWO3	data_upload.csv	figshare	doi:10.6084/m9.figshare.4833587	https://doi.org/10.6084/m9.figshare.4833587	Ac	W
perovskite	Calculation of formation energy	Calculation of phase stability	Structural distortions	Calculation of oxygen vacancy formation energy	Oxidation states and ionic size	Experimental data on stable perovskites	AcYO3	data_upload.csv	figshare	doi:10.6084/m9.figshare.4833587	https://doi.org/10.6084/m9.figshare.4833587	Ac	Y
perovskite	Calculation of formation energy	Calculation of phase stability	Structural distortions	Calculation of oxygen vacancy formation energy	Oxidation states and ionic size	Experimental data on stable perovskites	AcYbO3	data_upload.csv	figshare	doi:10.6084/m9.figshare.4833587	https://doi.org/10.6084/m9.figshare.4833587	Ac	Yb
perovskite	Calculation of formation energy	Calculation of phase stability	Structural distortions	Calculation of oxygen vacancy formation energy	Oxidation states and ionic size	Experimental data on stable perovskites	AcZnO3	data_upload.csv	figshare	doi:10.6084/m9.figshare.4833587	https://doi.org/10.6084/m9.figshare.4833587	Ac	Zn
perovskite	Calculation of formation energy	Calculation of phase stability	Structural distortions	Calculation of oxygen vacancy formation energy	Oxidation states and ionic size	Experimental data on stable perovskites	AcZrO3	data_upload.csv	figshare	doi:10.6084/m9.figshare.4833587	https://doi.org/10.6084/m9.figshare.4833587	Ac	Zr
perovskite	Calculation of formation energy	Calculation of phase stability	Structural distortions	Calculation of oxygen vacancy formation energy	Oxidation states and ionic size	Experimental data on stable perovskites	AgAcO3	data_upload.csv	figshare	doi:10.6084/m9.figshare.4833587	https://doi.org/10.6084/m9.figshare.4833587	Ag	Ac
perovskite	Calculation of formation energy	Calculation of phase stability	Structural distortions	Calculation of oxygen vacancy formation energy	Oxidation states and ionic size	Experimental data on stable perovskites	Ag2O3	data_upload.csv	figshare	doi:10.6084/m9.figshare.4833587	https://doi.org/10.6084/m9.figshare.4833587	Ag	Ag
perovskite	Calculation of formation energy	Calculation of phase stability	Structural distortions	Calculation of oxygen vacancy formation energy	Oxidation states and ionic size	Experimental data on stable perovskites	AgAlO3	data_upload.csv	figshare	doi:10.6084/m9.figshare.4833587	https://doi.org/10.6084/m9.figshare.4833587	Ag	Al
perovskite	Calculation of formation energy	Calculation of phase stability	Structural distortions	Calculation of oxygen vacancy formation energy	Oxidation states and ionic size	Experimental data on stable perovskites	AgAsO3	data_upload.csv	figshare	doi:10.6084/m9.figshare.4833587	https://doi.org/10.6084/m9.figshare.4833587	Ag	As
perovskite	Calculation of formation energy	Calculation of phase stability	Structural distortions	Calculation of oxygen vacancy formation energy	Oxidation states and ionic size	Experimental data on stable perovskites	AgAuO3	data_upload.csv	figshare	doi:10.6084/m9.figshare.4833587	https://doi.org/10.6084/m9.figshare.4833587	Ag	Au
perovskite	Calculation of formation energy	Calculation of phase stability	Structural distortions	Calculation of oxygen vacancy formation energy	Oxidation states and ionic size	Experimental data on stable perovskites	AgBO3	data_upload.csv	figshare	doi:10.6084/m9.figshare.4833587	https://doi.org/10.6084/m9.figshare.4833587	Ag	B
perovskite	Calculation of formation energy	Calculation of phase stability	Structural distortions	Calculation of oxygen vacancy formation energy	Oxidation states and ionic size	Experimental data on stable perovskites	AgBaO3	data_upload.csv	figshare	doi:10.6084/m9.figshare.4833587	https://doi.org/10.6084/m9.figshare.4833587	Ag	Ba
perovskite	Calculation of formation energy	Calculation of phase stability	Structural distortions	Calculation of oxygen vacancy formation energy	Oxidation states and ionic size	Experimental data on stable perovskites	AgBeO3	data_upload.csv	figshare	doi:10.6084/m9.figshare.4833587	https://doi.org/10.6084/m9.figshare.4833587	Ag	Be
perovskite	Calculation of formation energy	Calculation of phase stability	Structural distortions	Calculation of oxygen vacancy formation energy	Oxidation states and ionic size	Experimental data on stable perovskites	AgBiO3	data_upload.csv	figshare	doi:10.6084/m9.figshare.4833587	https://doi.org/10.6084/m9.figshare.4833587	Ag	Bi
perovskite	Calculation of formation energy	Calculation of phase stability	Structural distortions	Calculation of oxygen vacancy formation energy	Oxidation states and ionic size	Experimental data on stable perovskites	AgCaO3	data_upload.csv	figshare	doi:10.6084/m9.figshare.4833587	https://doi.org/10.6084/m9.figshare.4833587	Ag	Ca
perovskite	Calculation of formation energy	Calculation of phase stability	Structural distortions	Calculation of oxygen vacancy formation energy	Oxidation states and ionic size	Experimental data on stable perovskites	AgCdO3	data_upload.csv	figshare	doi:10.6084/m9.figshare.4833587	https://doi.org/10.6084/m9.figshare.4833587	Ag	Cd
perovskite	Calculation of formation energy	Calculation of phase stability	Structural distortions	Calculation of oxygen vacancy formation energy	Oxidation states and ionic size	Experimental data on stable perovskites	AgCeO3	data_upload.csv	figshare	doi:10.6084/m9.figshare.4833587	https://doi.org/10.6084/m9.figshare.4833587	Ag	Ce
perovskite	Calculation of formation energy	Calculation of phase stability	Structural distortions	Calculation of oxygen vacancy formation energy	Oxidation states and ionic size	Experimental data on stable perovskites	AgCoO3	data_upload.csv	figshare	doi:10.6084/m9.figshare.4833587	https://doi.org/10.6084/m9.figshare.4833587	Ag	Co
perovskite	Calculation of formation energy	Calculation of phase stability	Structural distortions	Calculation of oxygen vacancy formation energy	Oxidation states and ionic size	Experimental data on stable perovskites	AgCrO3	data_upload.csv	figshare	doi:10.6084/m9.figshare.4833587	https://doi.org/10.6084/m9.figshare.4833587	Ag	Cr
perovskite	Calculation of formation energy	Calculation of phase stability	Structural distortions	Calculation of oxygen vacancy formation energy	Oxidation states and ionic size	Experimental data on stable perovskites	AgCsO3	data_upload.csv	figshare	doi:10.6084/m9.figshare.4833587	https://doi.org/10.6084/m9.figshare.4833587	Ag	Cs
perovskite	Calculation of formation energy	Calculation of phase stability	Structural distortions	Calculation of oxygen vacancy formation energy	Oxidation states and ionic size	Experimental data on stable perovskites	AgCuO3	data_upload.csv	figshare	doi:10.6084/m9.figshare.4833587	https://doi.org/10.6084/m9.figshare.4833587	Ag	Cu
perovskite	Calculation of formation energy	Calculation of phase stability	Structural distortions	Calculation of oxygen vacancy formation energy	Oxidation states and ionic size	Experimental data on stable perovskites	AgDyO3	data_upload.csv	figshare	doi:10.6084/m9.figshare.4833587	https://doi.org/10.6084/m9.figshare.4833587	Ag	Dy
perovskite	Calculation of formation energy	Calculation of phase stability	Structural distortions	Calculation of oxygen vacancy formation energy	Oxidation states and ionic size	Experimental data on stable perovskites	AgErO3	data_upload.csv	figshare	doi:10.6084/m9.figshare.4833587	https://doi.org/10.6084/m9.figshare.4833587	Ag	Er
perovskite	Calculation of formation energy	Calculation of phase stability	Structural distortions	Calculation of oxygen vacancy formation energy	Oxidation states and ionic size	Experimental data on stable perovskites	AgEuO3	data_upload.csv	figshare	doi:10.6084/m9.figshare.4833587	https://doi.org/10.6084/m9.figshare.4833587	Ag	Eu
perovskite	Calculation of formation energy	Calculation of phase stability	Structural distortions	Calculation of oxygen vacancy formation energy	Oxidation states and ionic size	Experimental data on stable perovskites	AgFeO3	data_upload.csv	figshare	doi:10.6084/m9.figshare.4833587	https://doi.org/10.6084/m9.figshare.4833587	Ag	Fe
perovskite	Calculation of formation energy	Calculation of phase stability	Structural distortions	Calculation of oxygen vacancy formation energy	Oxidation states and ionic size	Experimental data on stable perovskites	AgGaO3	data_upload.csv	figshare	doi:10.6084/m9.figshare.4833587	https://doi.org/10.6084/m9.figshare.4833587	Ag	Ga
perovskite	Calculation of formation energy	Calculation of phase stability	Structural distortions	Calculation of oxygen vacancy formation energy	Oxidation states and ionic size	Experimental data on stable perovskites	AgGdO3	data_upload.csv	figshare	doi:10.6084/m9.figshare.4833587	https://doi.org/10.6084/m9.figshare.4833587	Ag	Gd
perovskite	Calculation of formation energy	Calculation of phase stability	Structural distortions	Calculation of oxygen vacancy formation energy	Oxidation states and ionic size	Experimental data on stable perovskites	AgGeO3	data_upload.csv	figshare	doi:10.6084/m9.figshare.4833587	https://doi.org/10.6084/m9.figshare.4833587	Ag	Ge
perovskite	Calculation of formation energy	Calculation of phase stability	Structural distortions	Calculation of oxygen vacancy formation energy	Oxidation states and ionic size	Experimental data on stable perovskites	AgHfO3	data_upload.csv	figshare	doi:10.6084/m9.figshare.4833587	https://doi.org/10.6084/m9.figshare.4833587	Ag	Hf
perovskite	Calculation of formation energy	Calculation of phase stability	Structural distortions	Calculation of oxygen vacancy formation energy	Oxidation states and ionic size	Experimental data on stable perovskites	AgHgO3	data_upload.csv	figshare	doi:10.6084/m9.figshare.4833587	https://doi.org/10.6084/m9.figshare.4833587	Ag	Hg
perovskite	Calculation of formation energy	Calculation of phase stability	Structural distortions	Calculation of oxygen vacancy formation energy	Oxidation states and ionic size	Experimental data on stable perovskites	AgHoO3	data_upload.csv	figshare	doi:10.6084/m9.figshare.4833587	https://doi.org/10.6084/m9.figshare.4833587	Ag	Ho
perovskite	Calculation of formation energy	Calculation of phase stability	Structural distortions	Calculation of oxygen vacancy formation energy	Oxidation states and ionic size	Experimental data on stable perovskites	AgInO3	data_upload.csv	figshare	doi:10.6084/m9.figshare.4833587	https://doi.org/10.6084/m9.figshare.4833587	Ag	In
perovskite	Calculation of formation energy	Calculation of phase stability	Structural distortions	Calculation of oxygen vacancy formation energy	Oxidation states and ionic size	Experimental data on stable perovskites	AgIrO3	data_upload.csv	figshare	doi:10.6084/m9.figshare.4833587	https://doi.org/10.6084/m9.figshare.4833587	Ag	Ir
perovskite	Calculation of formation energy	Calculation of phase stability	Structural distortions	Calculation of oxygen vacancy formation energy	Oxidation states and ionic size	Experimental data on stable perovskites	AgKO3	data_upload.csv	figshare	doi:10.6084/m9.figshare.4833587	https://doi.org/10.6084/m9.figshare.4833587	Ag	K
perovskite	Calculation of formation energy	Calculation of phase stability	Structural distortions	Calculation of oxygen vacancy formation energy	Oxidation states and ionic size	Experimental data on stable perovskites	AgLaO3	data_upload.csv	figshare	doi:10.6084/m9.figshare.4833587	https://doi.org/10.6084/m9.figshare.4833587	Ag	La
perovskite	Calculation of formation energy	Calculation of phase stability	Structural distortions	Calculation of oxygen vacancy formation energy	Oxidation states and ionic size	Experimental data on stable perovskites	AgLiO3	data_upload.csv	figshare	doi:10.6084/m9.figshare.4833587	https://doi.org/10.6084/m9.figshare.4833587	Ag	Li
perovskite	Calculation of formation energy	Calculation of phase stability	Structural distortions	Calculation of oxygen vacancy formation energy	Oxidation states and ionic size	Experimental data on stable perovskites	AgLuO3	data_upload.csv	figshare	doi:10.6084/m9.figshare.4833587	https://doi.org/10.6084/m9.figshare.4833587	Ag	Lu
perovskite	Calculation of formation energy	Calculation of phase stability	Structural distortions	Calculation of oxygen vacancy formation energy	Oxidation states and ionic size	Experimental data on stable perovskites	AgMgO3	data_upload.csv	figshare	doi:10.6084/m9.figshare.4833587	https://doi.org/10.6084/m9.figshare.4833587	Ag	Mg
perovskite	Calculation of formation energy	Calculation of phase stability	Structural distortions	Calculation of oxygen vacancy formation energy	Oxidation states and ionic size	Experimental data on stable perovskites	AgMnO3	data_upload.csv	figshare	doi:10.6084/m9.figshare.4833587	https://doi.org/10.6084/m9.figshare.4833587	Ag	Mn
perovskite	Calculation of formation energy	Calculation of phase stability	Structural distortions	Calculation of oxygen vacancy formation energy	Oxidation states and ionic size	Experimental data on stable perovskites	AgMoO3	data_upload.csv	figshare	doi:10.6084/m9.figshare.4833587	https://doi.org/10.6084/m9.figshare.4833587	Ag	Mo
perovskite	Calculation of formation energy	Calculation of phase stability	Structural distortions	Calculation of oxygen vacancy formation energy	Oxidation states and ionic size	Experimental data on stable perovskites	AgNaO3	data_upload.csv	figshare	doi:10.6084/m9.figshare.4833587	https://doi.org/10.6084/m9.figshare.4833587	Ag	Na
perovskite	Calculation of formation energy	Calculation of phase stability	Structural distortions	Calculation of oxygen vacancy formation energy	Oxidation states and ionic size	Experimental data on stable perovskites	AgNbO3	data_upload.csv	figshare	doi:10.6084/m9.figshare.4833587	https://doi.org/10.6084/m9.figshare.4833587	Ag	Nb
perovskite	Calculation of formation energy	Calculation of phase stability	Structural distortions	Calculation of oxygen vacancy formation energy	Oxidation states and ionic size	Experimental data on stable perovskites	AgNdO3	data_upload.csv	figshare	doi:10.6084/m9.figshare.4833587	https://doi.org/10.6084/m9.figshare.4833587	Ag	Nd
perovskite	Calculation of formation energy	Calculation of phase stability	Structural distortions	Calculation of oxygen vacancy formation energy	Oxidation states and ionic size	Experimental data on stable perovskites	AgNiO3	data_upload.csv	figshare	doi:10.6084/m9.figshare.4833587	https://doi.org/10.6084/m9.figshare.4833587	Ag	Ni
perovskite	Calculation of formation energy	Calculation of phase stability	Structural distortions	Calculation of oxygen vacancy formation energy	Oxidation states and ionic size	Experimental data on stable perovskites	AgNpO3	data_upload.csv	figshare	doi:10.6084/m9.figshare.4833587	https://doi.org/10.6084/m9.figshare.4833587	Ag	Np
perovskite	Calculation of formation energy	Calculation of phase stability	Structural distortions	Calculation of oxygen vacancy formation energy	Oxidation states and ionic size	Experimental data on stable perovskites	AgOsO3	data_upload.csv	figshare	doi:10.6084/m9.figshare.4833587	https://doi.org/10.6084/m9.figshare.4833587	Ag	Os
perovskite	Calculation of formation energy	Calculation of phase stability	Structural distortions	Calculation of oxygen vacancy formation energy	Oxidation states and ionic size	Experimental data on stable perovskites	AgPaO3	data_upload.csv	figshare	doi:10.6084/m9.figshare.4833587	https://doi.org/10.6084/m9.figshare.4833587	Ag	Pa
perovskite	Calculation of formation energy	Calculation of phase stability	Structural distortions	Calculation of oxygen vacancy formation energy	Oxidation states and ionic size	Experimental data on stable perovskites	AgPbO3	data_upload.csv	figshare	doi:10.6084/m9.figshare.4833587	https://doi.org/10.6084/m9.figshare.4833587	Ag	Pb
perovskite	Calculation of formation energy	Calculation of phase stability	Structural distortions	Calculation of oxygen vacancy formation energy	Oxidation states and ionic size	Experimental data on stable perovskites	AgPdO3	data_upload.csv	figshare	doi:10.6084/m9.figshare.4833587	https://doi.org/10.6084/m9.figshare.4833587	Ag	Pd
perovskite	Calculation of formation energy	Calculation of phase stability	Structural distortions	Calculation of oxygen vacancy formation energy	Oxidation states and ionic size	Experimental data on stable perovskites	AgPmO3	data_upload.csv	figshare	doi:10.6084/m9.figshare.4833587	https://doi.org/10.6084/m9.figshare.4833587	Ag	Pm
perovskite	Calculation of formation energy	Calculation of phase stability	Structural distortions	Calculation of oxygen vacancy formation energy	Oxidation states and ionic size	Experimental data on stable perovskites	AgPrO3	data_upload.csv	figshare	doi:10.6084/m9.figshare.4833587	https://doi.org/10.6084/m9.figshare.4833587	Ag	Pr
perovskite	Calculation of formation energy	Calculation of phase stability	Structural distortions	Calculation of oxygen vacancy formation energy	Oxidation states and ionic size	Experimental data on stable perovskites	AgPtO3	data_upload.csv	figshare	doi:10.6084/m9.figshare.4833587	https://doi.org/10.6084/m9.figshare.4833587	Ag	Pt
perovskite	Calculation of formation energy	Calculation of phase stability	Structural distortions	Calculation of oxygen vacancy formation energy	Oxidation states and ionic size	Experimental data on stable perovskites	AgPuO3	data_upload.csv	figshare	doi:10.6084/m9.figshare.4833587	https://doi.org/10.6084/m9.figshare.4833587	Ag	Pu
perovskite	Calculation of formation energy	Calculation of phase stability	Structural distortions	Calculation of oxygen vacancy formation energy	Oxidation states and ionic size	Experimental data on stable perovskites	AgRbO3	data_upload.csv	figshare	doi:10.6084/m9.figshare.4833587	https://doi.org/10.6084/m9.figshare.4833587	Ag	Rb
perovskite	Calculation of formation energy	Calculation of phase stability	Structural distortions	Calculation of oxygen vacancy formation energy	Oxidation states and ionic size	Experimental data on stable perovskites	AgReO3	data_upload.csv	figshare	doi:10.6084/m9.figshare.4833587	https://doi.org/10.6084/m9.figshare.4833587	Ag	Re
perovskite	Calculation of formation energy	Calculation of phase stability	Structural distortions	Calculation of oxygen vacancy formation energy	Oxidation states and ionic size	Experimental data on stable perovskites	AgRhO3	data_upload.csv	figshare	doi:10.6084/m9.figshare.4833587	https://doi.org/10.6084/m9.figshare.4833587	Ag	Rh
perovskite	Calculation of formation energy	Calculation of phase stability	Structural distortions	Calculation of oxygen vacancy formation energy	Oxidation states and ionic size	Experimental data on stable perovskites	AgRuO3	data_upload.csv	figshare	doi:10.6084/m9.figshare.4833587	https://doi.org/10.6084/m9.figshare.4833587	Ag	Ru
perovskite	Calculation of formation energy	Calculation of phase stability	Structural distortions	Calculation of oxygen vacancy formation energy	Oxidation states and ionic size	Experimental data on stable perovskites	AgSbO3	data_upload.csv	figshare	doi:10.6084/m9.figshare.4833587	https://doi.org/10.6084/m9.figshare.4833587	Ag	Sb
perovskite	Calculation of formation energy	Calculation of phase stability	Structural distortions	Calculation of oxygen vacancy formation energy	Oxidation states and ionic size	Experimental data on stable perovskites	AgScO3	data_upload.csv	figshare	doi:10.6084/m9.figshare.4833587	https://doi.org/10.6084/m9.figshare.4833587	Ag	Sc
perovskite	Calculation of formation energy	Calculation of phase stability	Structural distortions	Calculation of oxygen vacancy formation energy	Oxidation states and ionic size	Experimental data on stable perovskites	AgSiO3	data_upload.csv	figshare	doi:10.6084/m9.figshare.4833587	https://doi.org/10.6084/m9.figshare.4833587	Ag	Si
perovskite	Calculation of formation energy	Calculation of phase stability	Structural distortions	Calculation of oxygen vacancy formation energy	Oxidation states and ionic size	Experimental data on stable perovskites	AgSmO3	data_upload.csv	figshare	doi:10.6084/m9.figshare.4833587	https://doi.org/10.6084/m9.figshare.4833587	Ag	Sm
perovskite	Calculation of formation energy	Calculation of phase stability	Structural distortions	Calculation of oxygen vacancy formation energy	Oxidation states and ionic size	Experimental data on stable perovskites	AgSnO3	data_upload.csv	figshare	doi:10.6084/m9.figshare.4833587	https://doi.org/10.6084/m9.figshare.4833587	Ag	Sn
perovskite	Calculation of formation energy	Calculation of phase stability	Structural distortions	Calculation of oxygen vacancy formation energy	Oxidation states and ionic size	Experimental data on stable perovskites	AgSrO3	data_upload.csv	figshare	doi:10.6084/m9.figshare.4833587	https://doi.org/10.6084/m9.figshare.4833587	Ag	Sr
perovskite	Calculation of formation energy	Calculation of phase stability	Structural distortions	Calculation of oxygen vacancy formation energy	Oxidation states and ionic size	Experimental data on stable perovskites	AgTaO3	data_upload.csv	figshare	doi:10.6084/m9.figshare.4833587	https://doi.org/10.6084/m9.figshare.4833587	Ag	Ta
perovskite	Calculation of formation energy	Calculation of phase stability	Structural distortions	Calculation of oxygen vacancy formation energy	Oxidation states and ionic size	Experimental data on stable perovskites	AgTbO3	data_upload.csv	figshare	doi:10.6084/m9.figshare.4833587	https://doi.org/10.6084/m9.figshare.4833587	Ag	Tb
perovskite	Calculation of formation energy	Calculation of phase stability	Structural distortions	Calculation of oxygen vacancy formation energy	Oxidation states and ionic size	Experimental data on stable perovskites	AgTcO3	data_upload.csv	figshare	doi:10.6084/m9.figshare.4833587	https://doi.org/10.6084/m9.figshare.4833587	Ag	Tc
perovskite	Calculation of formation energy	Calculation of phase stability	Structural distortions	Calculation of oxygen vacancy formation energy	Oxidation states and ionic size	Experimental data on stable perovskites	AgTeO3	data_upload.csv	figshare	doi:10.6084/m9.figshare.4833587	https://doi.org/10.6084/m9.figshare.4833587	Ag	Te
perovskite	Calculation of formation energy	Calculation of phase stability	Structural distortions	Calculation of oxygen vacancy formation energy	Oxidation states and ionic size	Experimental data on stable perovskites	AgThO3	data_upload.csv	figshare	doi:10.6084/m9.figshare.4833587	https://doi.org/10.6084/m9.figshare.4833587	Ag	Th
perovskite	Calculation of formation energy	Calculation of phase stability	Structural distortions	Calculation of oxygen vacancy formation energy	Oxidation states and ionic size	Experimental data on stable perovskites	AgTiO3	data_upload.csv	figshare	doi:10.6084/m9.figshare.4833587	https://doi.org/10.6084/m9.figshare.4833587	Ag	Ti
perovskite	Calculation of formation energy	Calculation of phase stability	Structural distortions	Calculation of oxygen vacancy formation energy	Oxidation states and ionic size	Experimental data on stable perovskites	AgTlO3	data_upload.csv	figshare	doi:10.6084/m9.figshare.4833587	https://doi.org/10.6084/m9.figshare.4833587	Ag	Tl
perovskite	Calculation of formation energy	Calculation of phase stability	Structural distortions	Calculation of oxygen vacancy formation energy	Oxidation states and ionic size	Experimental data on stable perovskites	AgTmO3	data_upload.csv	figshare	doi:10.6084/m9.figshare.4833587	https://doi.org/10.6084/m9.figshare.4833587	Ag	Tm
perovskite	Calculation of formation energy	Calculation of phase stability	Structural distortions	Calculation of oxygen vacancy formation energy	Oxidation states and ionic size	Experimental data on stable perovskites	AgUO3	data_upload.csv	figshare	doi:10.6084/m9.figshare.4833587	https://doi.org/10.6084/m9.figshare.4833587	Ag	U
perovskite	Calculation of formation energy	Calculation of phase stability	Structural distortions	Calculation of oxygen vacancy formation energy	Oxidation states and ionic size	Experimental data on stable perovskites	AgVO3	data_upload.csv	figshare	doi:10.6084/m9.figshare.4833587	https://doi.org/10.6084/m9.figshare.4833587	Ag	V
perovskite	Calculation of formation energy	Calculation of phase stability	Structural distortions	Calculation of oxygen vacancy formation energy	Oxidation states and ionic size	Experimental data on stable perovskites	AgWO3	data_upload.csv	figshare	doi:10.6084/m9.figshare.4833587	https://doi.org/10.6084/m9.figshare.4833587	Ag	W
perovskite	Calculation of formation energy	Calculation of phase stability	Structural distortions	Calculation of oxygen vacancy formation energy	Oxidation states and ionic size	Experimental data on stable perovskites	AgYO3	data_upload.csv	figshare	doi:10.6084/m9.figshare.4833587	https://doi.org/10.6084/m9.figshare.4833587	Ag	Y
perovskite	Calculation of formation energy	Calculation of phase stability	Structural distortions	Calculation of oxygen vacancy formation energy	Oxidation states and ionic size	Experimental data on stable perovskites	AgYbO3	data_upload.csv	figshare	doi:10.6084/m9.figshare.4833587	https://doi.org/10.6084/m9.figshare.4833587	Ag	Yb
perovskite	Calculation of formation energy	Calculation of phase stability	Structural distortions	Calculation of oxygen vacancy formation energy	Oxidation states and ionic size	Experimental data on stable perovskites	AgZnO3	data_upload.csv	figshare	doi:10.6084/m9.figshare.4833587	https://doi.org/10.6084/m9.figshare.4833587	Ag	Zn
perovskite	Calculation of formation energy	Calculation of phase stability	Structural distortions	Calculation of oxygen vacancy formation energy	Oxidation states and ionic size	Experimental data on stable perovskites	AgZrO3	data_upload.csv	figshare	doi:10.6084/m9.figshare.4833587	https://doi.org/10.6084/m9.figshare.4833587	Ag	Zr
perovskite	Calculation of formation energy	Calculation of phase stability	Structural distortions	Calculation of oxygen vacancy formation energy	Oxidation states and ionic size	Experimental data on stable perovskites	AlAcO3	data_upload.csv	figshare	doi:10.6084/m9.figshare.4833587	https://doi.org/10.6084/m9.figshare.4833587	Al	Ac
perovskite	Calculation of formation energy	Calculation of phase stability	Structural distortions	Calculation of oxygen vacancy formation energy	Oxidation states and ionic size	Experimental data on stable perovskites	AlAgO3	data_upload.csv	figshare	doi:10.6084/m9.figshare.4833587	https://doi.org/10.6084/m9.figshare.4833587	Al	Ag
perovskite	Calculation of formation energy	Calculation of phase stability	Structural distortions	Calculation of oxygen vacancy formation energy	Oxidation states and ionic size	Experimental data on stable perovskites	Al2O3	data_upload.csv	figshare	doi:10.6084/m9.figshare.4833587	https://doi.org/10.6084/m9.figshare.4833587	Al	Al
perovskite	Calculation of formation energy	Calculation of phase stability	Structural distortions	Calculation of oxygen vacancy formation energy	Oxidation states and ionic size	Experimental data on stable perovskites	AlAsO3	data_upload.csv	figshare	doi:10.6084/m9.figshare.4833587	https://doi.org/10.6084/m9.figshare.4833587	Al	As
perovskite	Calculation of formation energy	Calculation of phase stability	Structural distortions	Calculation of oxygen vacancy formation energy	Oxidation states and ionic size	Experimental data on stable perovskites	AlAuO3	data_upload.csv	figshare	doi:10.6084/m9.figshare.4833587	https://doi.org/10.6084/m9.figshare.4833587	Al	Au
perovskite	Calculation of formation energy	Calculation of phase stability	Structural distortions	Calculation of oxygen vacancy formation energy	Oxidation states and ionic size	Experimental data on stable perovskites	AlBO3	data_upload.csv	figshare	doi:10.6084/m9.figshare.4833587	https://doi.org/10.6084/m9.figshare.4833587	Al	B
perovskite	Calculation of formation energy	Calculation of phase stability	Structural distortions	Calculation of oxygen vacancy formation energy	Oxidation states and ionic size	Experimental data on stable perovskites	AlBaO3	data_upload.csv	figshare	doi:10.6084/m9.figshare.4833587	https://doi.org/10.6084/m9.figshare.4833587	Al	Ba
perovskite	Calculation of formation energy	Calculation of phase stability	Structural distortions	Calculation of oxygen vacancy formation energy	Oxidation states and ionic size	Experimental data on stable perovskites	AlBeO3	data_upload.csv	figshare	doi:10.6084/m9.figshare.4833587	https://doi.org/10.6084/m9.figshare.4833587	Al	Be
perovskite	Calculation of formation energy	Calculation of phase stability	Structural distortions	Calculation of oxygen vacancy formation energy	Oxidation states and ionic size	Experimental data on stable perovskites	AlBiO3	data_upload.csv	figshare	doi:10.6084/m9.figshare.4833587	https://doi.org/10.6084/m9.figshare.4833587	Al	Bi
perovskite	Calculation of formation energy	Calculation of phase stability	Structural distortions	Calculation of oxygen vacancy formation energy	Oxidation states and ionic size	Experimental data on stable perovskites	AlCaO3	data_upload.csv	figshare	doi:10.6084/m9.figshare.4833587	https://doi.org/10.6084/m9.figshare.4833587	Al	Ca
perovskite	Calculation of formation energy	Calculation of phase stability	Structural distortions	Calculation of oxygen vacancy formation energy	Oxidation states and ionic size	Experimental data on stable perovskites	AlCdO3	data_upload.csv	figshare	doi:10.6084/m9.figshare.4833587	https://doi.org/10.6084/m9.figshare.4833587	Al	Cd
perovskite	Calculation of formation energy	Calculation of phase stability	Structural distortions	Calculation of oxygen vacancy formation energy	Oxidation states and ionic size	Experimental data on stable perovskites	AlCeO3	data_upload.csv	figshare	doi:10.6084/m9.figshare.4833587	https://doi.org/10.6084/m9.figshare.4833587	Al	Ce
perovskite	Calculation of formation energy	Calculation of phase stability	Structural distortions	Calculation of oxygen vacancy formation energy	Oxidation states and ionic size	Experimental data on stable perovskites	AlCoO3	data_upload.csv	figshare	doi:10.6084/m9.figshare.4833587	https://doi.org/10.6084/m9.figshare.4833587	Al	Co
perovskite	Calculation of formation energy	Calculation of phase stability	Structural distortions	Calculation of oxygen vacancy formation energy	Oxidation states and ionic size	Experimental data on stable perovskites	AlCrO3	data_upload.csv	figshare	doi:10.6084/m9.figshare.4833587	https://doi.org/10.6084/m9.figshare.4833587	Al	Cr
perovskite	Calculation of formation energy	Calculation of phase stability	Structural distortions	Calculation of oxygen vacancy formation energy	Oxidation states and ionic size	Experimental data on stable perovskites	AlCsO3	data_upload.csv	figshare	doi:10.6084/m9.figshare.4833587	https://doi.org/10.6084/m9.figshare.4833587	Al	Cs
perovskite	Calculation of formation energy	Calculation of phase stability	Structural distortions	Calculation of oxygen vacancy formation energy	Oxidation states and ionic size	Experimental data on stable perovskites	AlCuO3	data_upload.csv	figshare	doi:10.6084/m9.figshare.4833587	https://doi.org/10.6084/m9.figshare.4833587	Al	Cu
perovskite	Calculation of formation energy	Calculation of phase stability	Structural distortions	Calculation of oxygen vacancy formation energy	Oxidation states and ionic size	Experimental data on stable perovskites	AlDyO3	data_upload.csv	figshare	doi:10.6084/m9.figshare.4833587	https://doi.org/10.6084/m9.figshare.4833587	Al	Dy
perovskite	Calculation of formation energy	Calculation of phase stability	Structural distortions	Calculation of oxygen vacancy formation energy	Oxidation states and ionic size	Experimental data on stable perovskites	AlErO3	data_upload.csv	figshare	doi:10.6084/m9.figshare.4833587	https://doi.org/10.6084/m9.figshare.4833587	Al	Er
perovskite	Calculation of formation energy	Calculation of phase stability	Structural distortions	Calculation of oxygen vacancy formation energy	Oxidation states and ionic size	Experimental data on stable perovskites	AlEuO3	data_upload.csv	figshare	doi:10.6084/m9.figshare.4833587	https://doi.org/10.6084/m9.figshare.4833587	Al	Eu
perovskite	Calculation of formation energy	Calculation of phase stability	Structural distortions	Calculation of oxygen vacancy formation energy	Oxidation states and ionic size	Experimental data on stable perovskites	AlFeO3	data_upload.csv	figshare	doi:10.6084/m9.figshare.4833587	https://doi.org/10.6084/m9.figshare.4833587	Al	Fe
perovskite	Calculation of formation energy	Calculation of phase stability	Structural distortions	Calculation of oxygen vacancy formation energy	Oxidation states and ionic size	Experimental data on stable perovskites	AlGaO3	data_upload.csv	figshare	doi:10.6084/m9.figshare.4833587	https://doi.org/10.6084/m9.figshare.4833587	Al	Ga
perovskite	Calculation of formation energy	Calculation of phase stability	Structural distortions	Calculation of oxygen vacancy formation energy	Oxidation states and ionic size	Experimental data on stable perovskites	AlGdO3	data_upload.csv	figshare	doi:10.6084/m9.figshare.4833587	https://doi.org/10.6084/m9.figshare.4833587	Al	Gd
perovskite	Calculation of formation energy	Calculation of phase stability	Structural distortions	Calculation of oxygen vacancy formation energy	Oxidation states and ionic size	Experimental data on stable perovskites	AlGeO3	data_upload.csv	figshare	doi:10.6084/m9.figshare.4833587	https://doi.org/10.6084/m9.figshare.4833587	Al	Ge
perovskite	Calculation of formation energy	Calculation of phase stability	Structural distortions	Calculation of oxygen vacancy formation energy	Oxidation states and ionic size	Experimental data on stable perovskites	AlHfO3	data_upload.csv	figshare	doi:10.6084/m9.figshare.4833587	https://doi.org/10.6084/m9.figshare.4833587	Al	Hf
perovskite	Calculation of formation energy	Calculation of phase stability	Structural distortions	Calculation of oxygen vacancy formation energy	Oxidation states and ionic size	Experimental data on stable perovskites	AlHgO3	data_upload.csv	figshare	doi:10.6084/m9.figshare.4833587	https://doi.org/10.6084/m9.figshare.4833587	Al	Hg
perovskite	Calculation of formation energy	Calculation of phase stability	Structural distortions	Calculation of oxygen vacancy formation energy	Oxidation states and ionic size	Experimental data on stable perovskites	AlHoO3	data_upload.csv	figshare	doi:10.6084/m9.figshare.4833587	https://doi.org/10.6084/m9.figshare.4833587	Al	Ho
perovskite	Calculation of formation energy	Calculation of phase stability	Structural distortions	Calculation of oxygen vacancy formation energy	Oxidation states and ionic size	Experimental data on stable perovskites	AlInO3	data_upload.csv	figshare	doi:10.6084/m9.figshare.4833587	https://doi.org/10.6084/m9.figshare.4833587	Al	In
perovskite	Calculation of formation energy	Calculation of phase stability	Structural distortions	Calculation of oxygen vacancy formation energy	Oxidation states and ionic size	Experimental data on stable perovskites	AlIrO3	data_upload.csv	figshare	doi:10.6084/m9.figshare.4833587	https://doi.org/10.6084/m9.figshare.4833587	Al	Ir
perovskite	Calculation of formation energy	Calculation of phase stability	Structural distortions	Calculation of oxygen vacancy formation energy	Oxidation states and ionic size	Experimental data on stable perovskites	AlKO3	data_upload.csv	figshare	doi:10.6084/m9.figshare.4833587	https://doi.org/10.6084/m9.figshare.4833587	Al	K
perovskite	Calculation of formation energy	Calculation of phase stability	Structural distortions	Calculation of oxygen vacancy formation energy	Oxidation states and ionic size	Experimental data on stable perovskites	AlLaO3	data_upload.csv	figshare	doi:10.6084/m9.figshare.4833587	https://doi.org/10.6084/m9.figshare.4833587	Al	La
perovskite	Calculation of formation energy	Calculation of phase stability	Structural distortions	Calculation of oxygen vacancy formation energy	Oxidation states and ionic size	Experimental data on stable perovskites	AlLiO3	data_upload.csv	figshare	doi:10.6084/m9.figshare.4833587	https://doi.org/10.6084/m9.figshare.4833587	Al	Li
perovskite	Calculation of formation energy	Calculation of phase stability	Structural distortions	Calculation of oxygen vacancy formation energy	Oxidation states and ionic size	Experimental data on stable perovskites	AlLuO3	data_upload.csv	figshare	doi:10.6084/m9.figshare.4833587	https://doi.org/10.6084/m9.figshare.4833587	Al	Lu
perovskite	Calculation of formation energy	Calculation of phase stability	Structural distortions	Calculation of oxygen vacancy formation energy	Oxidation states and ionic size	Experimental data on stable perovskites	AlMgO3	data_upload.csv	figshare	doi:10.6084/m9.figshare.4833587	https://doi.org/10.6084/m9.figshare.4833587	Al	Mg
perovskite	Calculation of formation energy	Calculation of phase stability	Structural distortions	Calculation of oxygen vacancy formation energy	Oxidation states and ionic size	Experimental data on stable perovskites	AlMnO3	data_upload.csv	figshare	doi:10.6084/m9.figshare.4833587	https://doi.org/10.6084/m9.figshare.4833587	Al	Mn
perovskite	Calculation of formation energy	Calculation of phase stability	Structural distortions	Calculation of oxygen vacancy formation energy	Oxidation states and ionic size	Experimental data on stable perovskites	AlMoO3	data_upload.csv	figshare	doi:10.6084/m9.figshare.4833587	https://doi.org/10.6084/m9.figshare.4833587	Al	Mo
perovskite	Calculation of formation energy	Calculation of phase stability	Structural distortions	Calculation of oxygen vacancy formation energy	Oxidation states and ionic size	Experimental data on stable perovskites	AlNaO3	data_upload.csv	figshare	doi:10.6084/m9.figshare.4833587	https://doi.org/10.6084/m9.figshare.4833587	Al	Na
perovskite	Calculation of formation energy	Calculation of phase stability	Structural distortions	Calculation of oxygen vacancy formation energy	Oxidation states and ionic size	Experimental data on stable perovskites	AlNbO3	data_upload.csv	figshare	doi:10.6084/m9.figshare.4833587	https://doi.org/10.6084/m9.figshare.4833587	Al	Nb
perovskite	Calculation of formation energy	Calculation of phase stability	Structural distortions	Calculation of oxygen vacancy formation energy	Oxidation states and ionic size	Experimental data on stable perovskites	AlNdO3	data_upload.csv	figshare	doi:10.6084/m9.figshare.4833587	https://doi.org/10.6084/m9.figshare.4833587	Al	Nd
perovskite	Calculation of formation energy	Calculation of phase stability	Structural distortions	Calculation of oxygen vacancy formation energy	Oxidation states and ionic size	Experimental data on stable perovskites	AlNiO3	data_upload.csv	figshare	doi:10.6084/m9.figshare.4833587	https://doi.org/10.6084/m9.figshare.4833587	Al	Ni
perovskite	Calculation of formation energy	Calculation of phase stability	Structural distortions	Calculation of oxygen vacancy formation energy	Oxidation states and ionic size	Experimental data on stable perovskites	AlNpO3	data_upload.csv	figshare	doi:10.6084/m9.figshare.4833587	https://doi.org/10.6084/m9.figshare.4833587	Al	Np
perovskite	Calculation of formation energy	Calculation of phase stability	Structural distortions	Calculation of oxygen vacancy formation energy	Oxidation states and ionic size	Experimental data on stable perovskites	AlOsO3	data_upload.csv	figshare	doi:10.6084/m9.figshare.4833587	https://doi.org/10.6084/m9.figshare.4833587	Al	Os
perovskite	Calculation of formation energy	Calculation of phase stability	Structural distortions	Calculation of oxygen vacancy formation energy	Oxidation states and ionic size	Experimental data on stable perovskites	AlPaO3	data_upload.csv	figshare	doi:10.6084/m9.figshare.4833587	https://doi.org/10.6084/m9.figshare.4833587	Al	Pa
perovskite	Calculation of formation energy	Calculation of phase stability	Structural distortions	Calculation of oxygen vacancy formation energy	Oxidation states and ionic size	Experimental data on stable perovskites	AlPbO3	data_upload.csv	figshare	doi:10.6084/m9.figshare.4833587	https://doi.org/10.6084/m9.figshare.4833587	Al	Pb
perovskite	Calculation of formation energy	Calculation of phase stability	Structural distortions	Calculation of oxygen vacancy formation energy	Oxidation states and ionic size	Experimental data on stable perovskites	AlPdO3	data_upload.csv	figshare	doi:10.6084/m9.figshare.4833587	https://doi.org/10.6084/m9.figshare.4833587	Al	Pd
perovskite	Calculation of formation energy	Calculation of phase stability	Structural distortions	Calculation of oxygen vacancy formation energy	Oxidation states and ionic size	Experimental data on stable perovskites	AlPmO3	data_upload.csv	figshare	doi:10.6084/m9.figshare.4833587	https://doi.org/10.6084/m9.figshare.4833587	Al	Pm
perovskite	Calculation of formation energy	Calculation of phase stability	Structural distortions	Calculation of oxygen vacancy formation energy	Oxidation states and ionic size	Experimental data on stable perovskites	AlPrO3	data_upload.csv	figshare	doi:10.6084/m9.figshare.4833587	https://doi.org/10.6084/m9.figshare.4833587	Al	Pr
perovskite	Calculation of formation energy	Calculation of phase stability	Structural distortions	Calculation of oxygen vacancy formation energy	Oxidation states and ionic size	Experimental data on stable perovskites	AlPtO3	data_upload.csv	figshare	doi:10.6084/m9.figshare.4833587	https://doi.org/10.6084/m9.figshare.4833587	Al	Pt
perovskite	Calculation of formation energy	Calculation of phase stability	Structural distortions	Calculation of oxygen vacancy formation energy	Oxidation states and ionic size	Experimental data on stable perovskites	AlPuO3	data_upload.csv	figshare	doi:10.6084/m9.figshare.4833587	https://doi.org/10.6084/m9.figshare.4833587	Al	Pu
perovskite	Calculation of formation energy	Calculation of phase stability	Structural distortions	Calculation of oxygen vacancy formation energy	Oxidation states and ionic size	Experimental data on stable perovskites	AlRbO3	data_upload.csv	figshare	doi:10.6084/m9.figshare.4833587	https://doi.org/10.6084/m9.figshare.4833587	Al	Rb
perovskite	Calculation of formation energy	Calculation of phase stability	Structural distortions	Calculation of oxygen vacancy formation energy	Oxidation states and ionic size	Experimental data on stable perovskites	AlReO3	data_upload.csv	figshare	doi:10.6084/m9.figshare.4833587	https://doi.org/10.6084/m9.figshare.4833587	Al	Re
perovskite	Calculation of formation energy	Calculation of phase stability	Structural distortions	Calculation of oxygen vacancy formation energy	Oxidation states and ionic size	Experimental data on stable perovskites	AlRhO3	data_upload.csv	figshare	doi:10.6084/m9.figshare.4833587	https://doi.org/10.6084/m9.figshare.4833587	Al	Rh
perovskite	Calculation of formation energy	Calculation of phase stability	Structural distortions	Calculation of oxygen vacancy formation energy	Oxidation states and ionic size	Experimental data on stable perovskites	AlRuO3	data_upload.csv	figshare	doi:10.6084/m9.figshare.4833587	https://doi.org/10.6084/m9.figshare.4833587	Al	Ru
perovskite	Calculation of formation energy	Calculation of phase stability	Structural distortions	Calculation of oxygen vacancy formation energy	Oxidation states and ionic size	Experimental data on stable perovskites	AlSbO3	data_upload.csv	figshare	doi:10.6084/m9.figshare.4833587	https://doi.org/10.6084/m9.figshare.4833587	Al	Sb
perovskite	Calculation of formation energy	Calculation of phase stability	Structural distortions	Calculation of oxygen vacancy formation energy	Oxidation states and ionic size	Experimental data on stable perovskites	AlScO3	data_upload.csv	figshare	doi:10.6084/m9.figshare.4833587	https://doi.org/10.6084/m9.figshare.4833587	Al	Sc
perovskite	Calculation of formation energy	Calculation of phase stability	Structural distortions	Calculation of oxygen vacancy formation energy	Oxidation states and ionic size	Experimental data on stable perovskites	AlSiO3	data_upload.csv	figshare	doi:10.6084/m9.figshare.4833587	https://doi.org/10.6084/m9.figshare.4833587	Al	Si
perovskite	Calculation of formation energy	Calculation of phase stability	Structural distortions	Calculation of oxygen vacancy formation energy	Oxidation states and ionic size	Experimental data on stable perovskites	AlSmO3	data_upload.csv	figshare	doi:10.6084/m9.figshare.4833587	https://doi.org/10.6084/m9.figshare.4833587	Al	Sm
perovskite	Calculation of formation energy	Calculation of phase stability	Structural distortions	Calculation of oxygen vacancy formation energy	Oxidation states and ionic size	Experimental data on stable perovskites	AlSnO3	data_upload.csv	figshare	doi:10.6084/m9.figshare.4833587	https://doi.org/10.6084/m9.figshare.4833587	Al	Sn
perovskite	Calculation of formation energy	Calculation of phase stability	Structural distortions	Calculation of oxygen vacancy formation energy	Oxidation states and ionic size	Experimental data on stable perovskites	AlSrO3	data_upload.csv	figshare	doi:10.6084/m9.figshare.4833587	https://doi.org/10.6084/m9.figshare.4833587	Al	Sr
perovskite	Calculation of formation energy	Calculation of phase stability	Structural distortions	Calculation of oxygen vacancy formation energy	Oxidation states and ionic size	Experimental data on stable perovskites	AlTaO3	data_upload.csv	figshare	doi:10.6084/m9.figshare.4833587	https://doi.org/10.6084/m9.figshare.4833587	Al	Ta
perovskite	Calculation of formation energy	Calculation of phase stability	Structural distortions	Calculation of oxygen vacancy formation energy	Oxidation states and ionic size	Experimental data on stable perovskites	AlTbO3	data_upload.csv	figshare	doi:10.6084/m9.figshare.4833587	https://doi.org/10.6084/m9.figshare.4833587	Al	Tb
perovskite	Calculation of formation energy	Calculation of phase stability	Structural distortions	Calculation of oxygen vacancy formation energy	Oxidation states and ionic size	Experimental data on stable perovskites	AlTcO3	data_upload.csv	figshare	doi:10.6084/m9.figshare.4833587	https://doi.org/10.6084/m9.figshare.4833587	Al	Tc
perovskite	Calculation of formation energy	Calculation of phase stability	Structural distortions	Calculation of oxygen vacancy formation energy	Oxidation states and ionic size	Experimental data on stable perovskites	AlTeO3	data_upload.csv	figshare	doi:10.6084/m9.figshare.4833587	https://doi.org/10.6084/m9.figshare.4833587	Al	Te
perovskite	Calculation of formation energy	Calculation of phase stability	Structural distortions	Calculation of oxygen vacancy formation energy	Oxidation states and ionic size	Experimental data on stable perovskites	AlThO3	data_upload.csv	figshare	doi:10.6084/m9.figshare.4833587	https://doi.org/10.6084/m9.figshare.4833587	Al	Th
perovskite	Calculation of formation energy	Calculation of phase stability	Structural distortions	Calculation of oxygen vacancy formation energy	Oxidation states and ionic size	Experimental data on stable perovskites	AlTiO3	data_upload.csv	figshare	doi:10.6084/m9.figshare.4833587	https://doi.org/10.6084/m9.figshare.4833587	Al	Ti
perovskite	Calculation of formation energy	Calculation of phase stability	Structural distortions	Calculation of oxygen vacancy formation energy	Oxidation states and ionic size	Experimental data on stable perovskites	AlTlO3	data_upload.csv	figshare	doi:10.6084/m9.figshare.4833587	https://doi.org/10.6084/m9.figshare.4833587	Al	Tl
perovskite	Calculation of formation energy	Calculation of phase stability	Structural distortions	Calculation of oxygen vacancy formation energy	Oxidation states and ionic size	Experimental data on stable perovskites	AlTmO3	data_upload.csv	figshare	doi:10.6084/m9.figshare.4833587	https://doi.org/10.6084/m9.figshare.4833587	Al	Tm
perovskite	Calculation of formation energy	Calculation of phase stability	Structural distortions	Calculation of oxygen vacancy formation energy	Oxidation states and ionic size	Experimental data on stable perovskites	AlUO3	data_upload.csv	figshare	doi:10.6084/m9.figshare.4833587	https://doi.org/10.6084/m9.figshare.4833587	Al	U
perovskite	Calculation of formation energy	Calculation of phase stability	Structural distortions	Calculation of oxygen vacancy formation energy	Oxidation states and ionic size	Experimental data on stable perovskites	AlVO3	data_upload.csv	figshare	doi:10.6084/m9.figshare.4833587	https://doi.org/10.6084/m9.figshare.4833587	Al	V
perovskite	Calculation of formation energy	Calculation of phase stability	Structural distortions	Calculation of oxygen vacancy formation energy	Oxidation states and ionic size	Experimental data on stable perovskites	AlWO3	data_upload.csv	figshare	doi:10.6084/m9.figshare.4833587	https://doi.org/10.6084/m9.figshare.4833587	Al	W
perovskite	Calculation of formation energy	Calculation of phase stability	Structural distortions	Calculation of oxygen vacancy formation energy	Oxidation states and ionic size	Experimental data on stable perovskites	AlYO3	data_upload.csv	figshare	doi:10.6084/m9.figshare.4833587	https://doi.org/10.6084/m9.figshare.4833587	Al	Y
perovskite	Calculation of formation energy	Calculation of phase stability	Structural distortions	Calculation of oxygen vacancy formation energy	Oxidation states and ionic size	Experimental data on stable perovskites	AlYbO3	data_upload.csv	figshare	doi:10.6084/m9.figshare.4833587	https://doi.org/10.6084/m9.figshare.4833587	Al	Yb
perovskite	Calculation of formation energy	Calculation of phase stability	Structural distortions	Calculation of oxygen vacancy formation energy	Oxidation states and ionic size	Experimental data on stable perovskites	AlZnO3	data_upload.csv	figshare	doi:10.6084/m9.figshare.4833587	https://doi.org/10.6084/m9.figshare.4833587	Al	Zn
perovskite	Calculation of formation energy	Calculation of phase stability	Structural distortions	Calculation of oxygen vacancy formation energy	Oxidation states and ionic size	Experimental data on stable perovskites	AlZrO3	data_upload.csv	figshare	doi:10.6084/m9.figshare.4833587	https://doi.org/10.6084/m9.figshare.4833587	Al	Zr
perovskite	Calculation of formation energy	Calculation of phase stability	Structural distortions	Calculation of oxygen vacancy formation energy	Oxidation states and ionic size	Experimental data on stable perovskites	AsAcO3	data_upload.csv	figshare	doi:10.6084/m9.figshare.4833587	https://doi.org/10.6084/m9.figshare.4833587	As	Ac
perovskite	Calculation of formation energy	Calculation of phase stability	Structural distortions	Calculation of oxygen vacancy formation energy	Oxidation states and ionic size	Experimental data on stable perovskites	AsAgO3	data_upload.csv	figshare	doi:10.6084/m9.figshare.4833587	https://doi.org/10.6084/m9.figshare.4833587	As	Ag
perovskite	Calculation of formation energy	Calculation of phase stability	Structural distortions	Calculation of oxygen vacancy formation energy	Oxidation states and ionic size	Experimental data on stable perovskites	AsAlO3	data_upload.csv	figshare	doi:10.6084/m9.figshare.4833587	https://doi.org/10.6084/m9.figshare.4833587	As	Al
perovskite	Calculation of formation energy	Calculation of phase stability	Structural distortions	Calculation of oxygen vacancy formation energy	Oxidation states and ionic size	Experimental data on stable perovskites	As2O3	data_upload.csv	figshare	doi:10.6084/m9.figshare.4833587	https://doi.org/10.6084/m9.figshare.4833587	As	As
perovskite	Calculation of formation energy	Calculation of phase stability	Structural distortions	Calculation of oxygen vacancy formation energy	Oxidation states and ionic size	Experimental data on stable perovskites	AsAuO3	data_upload.csv	figshare	doi:10.6084/m9.figshare.4833587	https://doi.org/10.6084/m9.figshare.4833587	As	Au
perovskite	Calculation of formation energy	Calculation of phase stability	Structural distortions	Calculation of oxygen vacancy formation energy	Oxidation states and ionic size	Experimental data on stable perovskites	AsBO3	data_upload.csv	figshare	doi:10.6084/m9.figshare.4833587	https://doi.org/10.6084/m9.figshare.4833587	As	B
perovskite	Calculation of formation energy	Calculation of phase stability	Structural distortions	Calculation of oxygen vacancy formation energy	Oxidation states and ionic size	Experimental data on stable perovskites	AsBaO3	data_upload.csv	figshare	doi:10.6084/m9.figshare.4833587	https://doi.org/10.6084/m9.figshare.4833587	As	Ba
perovskite	Calculation of formation energy	Calculation of phase stability	Structural distortions	Calculation of oxygen vacancy formation energy	Oxidation states and ionic size	Experimental data on stable perovskites	AsBeO3	data_upload.csv	figshare	doi:10.6084/m9.figshare.4833587	https://doi.org/10.6084/m9.figshare.4833587	As	Be
perovskite	Calculation of formation energy	Calculation of phase stability	Structural distortions	Calculation of oxygen vacancy formation energy	Oxidation states and ionic size	Experimental data on stable perovskites	AsBiO3	data_upload.csv	figshare	doi:10.6084/m9.figshare.4833587	https://doi.org/10.6084/m9.figshare.4833587	As	Bi
perovskite	Calculation of formation energy	Calculation of phase stability	Structural distortions	Calculation of oxygen vacancy formation energy	Oxidation states and ionic size	Experimental data on stable perovskites	AsCaO3	data_upload.csv	figshare	doi:10.6084/m9.figshare.4833587	https://doi.org/10.6084/m9.figshare.4833587	As	Ca
perovskite	Calculation of formation energy	Calculation of phase stability	Structural distortions	Calculation of oxygen vacancy formation energy	Oxidation states and ionic size	Experimental data on stable perovskites	AsCdO3	data_upload.csv	figshare	doi:10.6084/m9.figshare.4833587	https://doi.org/10.6084/m9.figshare.4833587	As	Cd
perovskite	Calculation of formation energy	Calculation of phase stability	Structural distortions	Calculation of oxygen vacancy formation energy	Oxidation states and ionic size	Experimental data on stable perovskites	AsCeO3	data_upload.csv	figshare	doi:10.6084/m9.figshare.4833587	https://doi.org/10.6084/m9.figshare.4833587	As	Ce
perovskite	Calculation of formation energy	Calculation of phase stability	Structural distortions	Calculation of oxygen vacancy formation energy	Oxidation states and ionic size	Experimental data on stable perovskites	AsCoO3	data_upload.csv	figshare	doi:10.6084/m9.figshare.4833587	https://doi.org/10.6084/m9.figshare.4833587	As	Co
perovskite	Calculation of formation energy	Calculation of phase stability	Structural distortions	Calculation of oxygen vacancy formation energy	Oxidation states and ionic size	Experimental data on stable perovskites	AsCrO3	data_upload.csv	figshare	doi:10.6084/m9.figshare.4833587	https://doi.org/10.6084/m9.figshare.4833587	As	Cr
perovskite	Calculation of formation energy	Calculation of phase stability	Structural distortions	Calculation of oxygen vacancy formation energy	Oxidation states and ionic size	Experimental data on stable perovskites	AsCsO3	data_upload.csv	figshare	doi:10.6084/m9.figshare.4833587	https://doi.org/10.6084/m9.figshare.4833587	As	Cs
perovskite	Calculation of formation energy	Calculation of phase stability	Structural distortions	Calculation of oxygen vacancy formation energy	Oxidation states and ionic size	Experimental data on stable perovskites	AsCuO3	data_upload.csv	figshare	doi:10.6084/m9.figshare.4833587	https://doi.org/10.6084/m9.figshare.4833587	As	Cu
perovskite	Calculation of formation energy	Calculation of phase stability	Structural distortions	Calculation of oxygen vacancy formation energy	Oxidation states and ionic size	Experimental data on stable perovskites	AsDyO3	data_upload.csv	figshare	doi:10.6084/m9.figshare.4833587	https://doi.org/10.6084/m9.figshare.4833587	As	Dy
perovskite	Calculation of formation energy	Calculation of phase stability	Structural distortions	Calculation of oxygen vacancy formation energy	Oxidation states and ionic size	Experimental data on stable perovskites	AsErO3	data_upload.csv	figshare	doi:10.6084/m9.figshare.4833587	https://doi.org/10.6084/m9.figshare.4833587	As	Er
perovskite	Calculation of formation energy	Calculation of phase stability	Structural distortions	Calculation of oxygen vacancy formation energy	Oxidation states and ionic size	Experimental data on stable perovskites	AsEuO3	data_upload.csv	figshare	doi:10.6084/m9.figshare.4833587	https://doi.org/10.6084/m9.figshare.4833587	As	Eu
perovskite	Calculation of formation energy	Calculation of phase stability	Structural distortions	Calculation of oxygen vacancy formation energy	Oxidation states and ionic size	Experimental data on stable perovskites	AsFeO3	data_upload.csv	figshare	doi:10.6084/m9.figshare.4833587	https://doi.org/10.6084/m9.figshare.4833587	As	Fe
perovskite	Calculation of formation energy	Calculation of phase stability	Structural distortions	Calculation of oxygen vacancy formation energy	Oxidation states and ionic size	Experimental data on stable perovskites	AsGaO3	data_upload.csv	figshare	doi:10.6084/m9.figshare.4833587	https://doi.org/10.6084/m9.figshare.4833587	As	Ga
perovskite	Calculation of formation energy	Calculation of phase stability	Structural distortions	Calculation of oxygen vacancy formation energy	Oxidation states and ionic size	Experimental data on stable perovskites	AsGdO3	data_upload.csv	figshare	doi:10.6084/m9.figshare.4833587	https://doi.org/10.6084/m9.figshare.4833587	As	Gd
perovskite	Calculation of formation energy	Calculation of phase stability	Structural distortions	Calculation of oxygen vacancy formation energy	Oxidation states and ionic size	Experimental data on stable perovskites	AsGeO3	data_upload.csv	figshare	doi:10.6084/m9.figshare.4833587	https://doi.org/10.6084/m9.figshare.4833587	As	Ge
perovskite	Calculation of formation energy	Calculation of phase stability	Structural distortions	Calculation of oxygen vacancy formation energy	Oxidation states and ionic size	Experimental data on stable perovskites	AsHfO3	data_upload.csv	figshare	doi:10.6084/m9.figshare.4833587	https://doi.org/10.6084/m9.figshare.4833587	As	Hf
perovskite	Calculation of formation energy	Calculation of phase stability	Structural distortions	Calculation of oxygen vacancy formation energy	Oxidation states and ionic size	Experimental data on stable perovskites	AsHgO3	data_upload.csv	figshare	doi:10.6084/m9.figshare.4833587	https://doi.org/10.6084/m9.figshare.4833587	As	Hg
perovskite	Calculation of formation energy	Calculation of phase stability	Structural distortions	Calculation of oxygen vacancy formation energy	Oxidation states and ionic size	Experimental data on stable perovskites	AsHoO3	data_upload.csv	figshare	doi:10.6084/m9.figshare.4833587	https://doi.org/10.6084/m9.figshare.4833587	As	Ho
perovskite	Calculation of formation energy	Calculation of phase stability	Structural distortions	Calculation of oxygen vacancy formation energy	Oxidation states and ionic size	Experimental data on stable perovskites	AsInO3	data_upload.csv	figshare	doi:10.6084/m9.figshare.4833587	https://doi.org/10.6084/m9.figshare.4833587	As	In
perovskite	Calculation of formation energy	Calculation of phase stability	Structural distortions	Calculation of oxygen vacancy formation energy	Oxidation states and ionic size	Experimental data on stable perovskites	AsIrO3	data_upload.csv	figshare	doi:10.6084/m9.figshare.4833587	https://doi.org/10.6084/m9.figshare.4833587	As	Ir
perovskite	Calculation of formation energy	Calculation of phase stability	Structural distortions	Calculation of oxygen vacancy formation energy	Oxidation states and ionic size	Experimental data on stable perovskites	AsKO3	data_upload.csv	figshare	doi:10.6084/m9.figshare.4833587	https://doi.org/10.6084/m9.figshare.4833587	As	K
perovskite	Calculation of formation energy	Calculation of phase stability	Structural distortions	Calculation of oxygen vacancy formation energy	Oxidation states and ionic size	Experimental data on stable perovskites	AsLaO3	data_upload.csv	figshare	doi:10.6084/m9.figshare.4833587	https://doi.org/10.6084/m9.figshare.4833587	As	La
perovskite	Calculation of formation energy	Calculation of phase stability	Structural distortions	Calculation of oxygen vacancy formation energy	Oxidation states and ionic size	Experimental data on stable perovskites	AsLiO3	data_upload.csv	figshare	doi:10.6084/m9.figshare.4833587	https://doi.org/10.6084/m9.figshare.4833587	As	Li
perovskite	Calculation of formation energy	Calculation of phase stability	Structural distortions	Calculation of oxygen vacancy formation energy	Oxidation states and ionic size	Experimental data on stable perovskites	AsLuO3	data_upload.csv	figshare	doi:10.6084/m9.figshare.4833587	https://doi.org/10.6084/m9.figshare.4833587	As	Lu
perovskite	Calculation of formation energy	Calculation of phase stability	Structural distortions	Calculation of oxygen vacancy formation energy	Oxidation states and ionic size	Experimental data on stable perovskites	AsMgO3	data_upload.csv	figshare	doi:10.6084/m9.figshare.4833587	https://doi.org/10.6084/m9.figshare.4833587	As	Mg
perovskite	Calculation of formation energy	Calculation of phase stability	Structural distortions	Calculation of oxygen vacancy formation energy	Oxidation states and ionic size	Experimental data on stable perovskites	AsMnO3	data_upload.csv	figshare	doi:10.6084/m9.figshare.4833587	https://doi.org/10.6084/m9.figshare.4833587	As	Mn
perovskite	Calculation of formation energy	Calculation of phase stability	Structural distortions	Calculation of oxygen vacancy formation energy	Oxidation states and ionic size	Experimental data on stable perovskites	AsMoO3	data_upload.csv	figshare	doi:10.6084/m9.figshare.4833587	https://doi.org/10.6084/m9.figshare.4833587	As	Mo
perovskite	Calculation of formation energy	Calculation of phase stability	Structural distortions	Calculation of oxygen vacancy formation energy	Oxidation states and ionic size	Experimental data on stable perovskites	AsNaO3	data_upload.csv	figshare	doi:10.6084/m9.figshare.4833587	https://doi.org/10.6084/m9.figshare.4833587	As	Na
perovskite	Calculation of formation energy	Calculation of phase stability	Structural distortions	Calculation of oxygen vacancy formation energy	Oxidation states and ionic size	Experimental data on stable perovskites	AsNbO3	data_upload.csv	figshare	doi:10.6084/m9.figshare.4833587	https://doi.org/10.6084/m9.figshare.4833587	As	Nb
perovskite	Calculation of formation energy	Calculation of phase stability	Structural distortions	Calculation of oxygen vacancy formation energy	Oxidation states and ionic size	Experimental data on stable perovskites	AsNdO3	data_upload.csv	figshare	doi:10.6084/m9.figshare.4833587	https://doi.org/10.6084/m9.figshare.4833587	As	Nd
perovskite	Calculation of formation energy	Calculation of phase stability	Structural distortions	Calculation of oxygen vacancy formation energy	Oxidation states and ionic size	Experimental data on stable perovskites	AsNiO3	data_upload.csv	figshare	doi:10.6084/m9.figshare.4833587	https://doi.org/10.6084/m9.figshare.4833587	As	Ni
perovskite	Calculation of formation energy	Calculation of phase stability	Structural distortions	Calculation of oxygen vacancy formation energy	Oxidation states and ionic size	Experimental data on stable perovskites	AsNpO3	data_upload.csv	figshare	doi:10.6084/m9.figshare.4833587	https://doi.org/10.6084/m9.figshare.4833587	As	Np
perovskite	Calculation of formation energy	Calculation of phase stability	Structural distortions	Calculation of oxygen vacancy formation energy	Oxidation states and ionic size	Experimental data on stable perovskites	AsOsO3	data_upload.csv	figshare	doi:10.6084/m9.figshare.4833587	https://doi.org/10.6084/m9.figshare.4833587	As	Os
perovskite	Calculation of formation energy	Calculation of phase stability	Structural distortions	Calculation of oxygen vacancy formation energy	Oxidation states and ionic size	Experimental data on stable perovskites	AsPaO3	data_upload.csv	figshare	doi:10.6084/m9.figshare.4833587	https://doi.org/10.6084/m9.figshare.4833587	As	Pa
perovskite	Calculation of formation energy	Calculation of phase stability	Structural distortions	Calculation of oxygen vacancy formation energy	Oxidation states and ionic size	Experimental data on stable perovskites	AsPbO3	data_upload.csv	figshare	doi:10.6084/m9.figshare.4833587	https://doi.org/10.6084/m9.figshare.4833587	As	Pb
perovskite	Calculation of formation energy	Calculation of phase stability	Structural distortions	Calculation of oxygen vacancy formation energy	Oxidation states and ionic size	Experimental data on stable perovskites	AsPdO3	data_upload.csv	figshare	doi:10.6084/m9.figshare.4833587	https://doi.org/10.6084/m9.figshare.4833587	As	Pd
perovskite	Calculation of formation energy	Calculation of phase stability	Structural distortions	Calculation of oxygen vacancy formation energy	Oxidation states and ionic size	Experimental data on stable perovskites	AsPmO3	data_upload.csv	figshare	doi:10.6084/m9.figshare.4833587	https://doi.org/10.6084/m9.figshare.4833587	As	Pm
perovskite	Calculation of formation energy	Calculation of phase stability	Structural distortions	Calculation of oxygen vacancy formation energy	Oxidation states and ionic size	Experimental data on stable perovskites	AsPrO3	data_upload.csv	figshare	doi:10.6084/m9.figshare.4833587	https://doi.org/10.6084/m9.figshare.4833587	As	Pr
perovskite	Calculation of formation energy	Calculation of phase stability	Structural distortions	Calculation of oxygen vacancy formation energy	Oxidation states and ionic size	Experimental data on stable perovskites	AsPtO3	data_upload.csv	figshare	doi:10.6084/m9.figshare.4833587	https://doi.org/10.6084/m9.figshare.4833587	As	Pt
perovskite	Calculation of formation energy	Calculation of phase stability	Structural distortions	Calculation of oxygen vacancy formation energy	Oxidation states and ionic size	Experimental data on stable perovskites	AsPuO3	data_upload.csv	figshare	doi:10.6084/m9.figshare.4833587	https://doi.org/10.6084/m9.figshare.4833587	As	Pu
perovskite	Calculation of formation energy	Calculation of phase stability	Structural distortions	Calculation of oxygen vacancy formation energy	Oxidation states and ionic size	Experimental data on stable perovskites	AsRbO3	data_upload.csv	figshare	doi:10.6084/m9.figshare.4833587	https://doi.org/10.6084/m9.figshare.4833587	As	Rb
perovskite	Calculation of formation energy	Calculation of phase stability	Structural distortions	Calculation of oxygen vacancy formation energy	Oxidation states and ionic size	Experimental data on stable perovskites	AsReO3	data_upload.csv	figshare	doi:10.6084/m9.figshare.4833587	https://doi.org/10.6084/m9.figshare.4833587	As	Re
perovskite	Calculation of formation energy	Calculation of phase stability	Structural distortions	Calculation of oxygen vacancy formation energy	Oxidation states and ionic size	Experimental data on stable perovskites	AsRhO3	data_upload.csv	figshare	doi:10.6084/m9.figshare.4833587	https://doi.org/10.6084/m9.figshare.4833587	As	Rh
perovskite	Calculation of formation energy	Calculation of phase stability	Structural distortions	Calculation of oxygen vacancy formation energy	Oxidation states and ionic size	Experimental data on stable perovskites	AsRuO3	data_upload.csv	figshare	doi:10.6084/m9.figshare.4833587	https://doi.org/10.6084/m9.figshare.4833587	As	Ru
perovskite	Calculation of formation energy	Calculation of phase stability	Structural distortions	Calculation of oxygen vacancy formation energy	Oxidation states and ionic size	Experimental data on stable perovskites	AsSbO3	data_upload.csv	figshare	doi:10.6084/m9.figshare.4833587	https://doi.org/10.6084/m9.figshare.4833587	As	Sb
perovskite	Calculation of formation energy	Calculation of phase stability	Structural distortions	Calculation of oxygen vacancy formation energy	Oxidation states and ionic size	Experimental data on stable perovskites	AsScO3	data_upload.csv	figshare	doi:10.6084/m9.figshare.4833587	https://doi.org/10.6084/m9.figshare.4833587	As	Sc
perovskite	Calculation of formation energy	Calculation of phase stability	Structural distortions	Calculation of oxygen vacancy formation energy	Oxidation states and ionic size	Experimental data on stable perovskites	AsSiO3	data_upload.csv	figshare	doi:10.6084/m9.figshare.4833587	https://doi.org/10.6084/m9.figshare.4833587	As	Si
perovskite	Calculation of formation energy	Calculation of phase stability	Structural distortions	Calculation of oxygen vacancy formation energy	Oxidation states and ionic size	Experimental data on stable perovskites	AsSmO3	data_upload.csv	figshare	doi:10.6084/m9.figshare.4833587	https://doi.org/10.6084/m9.figshare.4833587	As	Sm
perovskite	Calculation of formation energy	Calculation of phase stability	Structural distortions	Calculation of oxygen vacancy formation energy	Oxidation states and ionic size	Experimental data on stable perovskites	AsSnO3	data_upload.csv	figshare	doi:10.6084/m9.figshare.4833587	https://doi.org/10.6084/m9.figshare.4833587	As	Sn
perovskite	Calculation of formation energy	Calculation of phase stability	Structural distortions	Calculation of oxygen vacancy formation energy	Oxidation states and ionic size	Experimental data on stable perovskites	AsSrO3	data_upload.csv	figshare	doi:10.6084/m9.figshare.4833587	https://doi.org/10.6084/m9.figshare.4833587	As	Sr
perovskite	Calculation of formation energy	Calculation of phase stability	Structural distortions	Calculation of oxygen vacancy formation energy	Oxidation states and ionic size	Experimental data on stable perovskites	AsTaO3	data_upload.csv	figshare	doi:10.6084/m9.figshare.4833587	https://doi.org/10.6084/m9.figshare.4833587	As	Ta
perovskite	Calculation of formation energy	Calculation of phase stability	Structural distortions	Calculation of oxygen vacancy formation energy	Oxidation states and ionic size	Experimental data on stable perovskites	AsTbO3	data_upload.csv	figshare	doi:10.6084/m9.figshare.4833587	https://doi.org/10.6084/m9.figshare.4833587	As	Tb
perovskite	Calculation of formation energy	Calculation of phase stability	Structural distortions	Calculation of oxygen vacancy formation energy	Oxidation states and ionic size	Experimental data on stable perovskites	AsTcO3	data_upload.csv	figshare	doi:10.6084/m9.figshare.4833587	https://doi.org/10.6084/m9.figshare.4833587	As	Tc
perovskite	Calculation of formation energy	Calculation of phase stability	Structural distortions	Calculation of oxygen vacancy formation energy	Oxidation states and ionic size	Experimental data on stable perovskites	AsTeO3	data_upload.csv	figshare	doi:10.6084/m9.figshare.4833587	https://doi.org/10.6084/m9.figshare.4833587	As	Te
perovskite	Calculation of formation energy	Calculation of phase stability	Structural distortions	Calculation of oxygen vacancy formation energy	Oxidation states and ionic size	Experimental data on stable perovskites	AsThO3	data_upload.csv	figshare	doi:10.6084/m9.figshare.4833587	https://doi.org/10.6084/m9.figshare.4833587	As	Th
perovskite	Calculation of formation energy	Calculation of phase stability	Structural distortions	Calculation of oxygen vacancy formation energy	Oxidation states and ionic size	Experimental data on stable perovskites	AsTiO3	data_upload.csv	figshare	doi:10.6084/m9.figshare.4833587	https://doi.org/10.6084/m9.figshare.4833587	As	Ti
perovskite	Calculation of formation energy	Calculation of phase stability	Structural distortions	Calculation of oxygen vacancy formation energy	Oxidation states and ionic size	Experimental data on stable perovskites	AsTlO3	data_upload.csv	figshare	doi:10.6084/m9.figshare.4833587	https://doi.org/10.6084/m9.figshare.4833587	As	Tl
perovskite	Calculation of formation energy	Calculation of phase stability	Structural distortions	Calculation of oxygen vacancy formation energy	Oxidation states and ionic size	Experimental data on stable perovskites	AsTmO3	data_upload.csv	figshare	doi:10.6084/m9.figshare.4833587	https://doi.org/10.6084/m9.figshare.4833587	As	Tm
perovskite	Calculation of formation energy	Calculation of phase stability	Structural distortions	Calculation of oxygen vacancy formation energy	Oxidation states and ionic size	Experimental data on stable perovskites	AsUO3	data_upload.csv	figshare	doi:10.6084/m9.figshare.4833587	https://doi.org/10.6084/m9.figshare.4833587	As	U
perovskite	Calculation of formation energy	Calculation of phase stability	Structural distortions	Calculation of oxygen vacancy formation energy	Oxidation states and ionic size	Experimental data on stable perovskites	AsVO3	data_upload.csv	figshare	doi:10.6084/m9.figshare.4833587	https://doi.org/10.6084/m9.figshare.4833587	As	V
perovskite	Calculation of formation energy	Calculation of phase stability	Structural distortions	Calculation of oxygen vacancy formation energy	Oxidation states and ionic size	Experimental data on stable perovskites	AsWO3	data_upload.csv	figshare	doi:10.6084/m9.figshare.4833587	https://doi.org/10.6084/m9.figshare.4833587	As	W
perovskite	Calculation of formation energy	Calculation of phase stability	Structural distortions	Calculation of oxygen vacancy formation energy	Oxidation states and ionic size	Experimental data on stable perovskites	AsYO3	data_upload.csv	figshare	doi:10.6084/m9.figshare.4833587	https://doi.org/10.6084/m9.figshare.4833587	As	Y
perovskite	Calculation of formation energy	Calculation of phase stability	Structural distortions	Calculation of oxygen vacancy formation energy	Oxidation states and ionic size	Experimental data on stable perovskites	AsYbO3	data_upload.csv	figshare	doi:10.6084/m9.figshare.4833587	https://doi.org/10.6084/m9.figshare.4833587	As	Yb
perovskite	Calculation of formation energy	Calculation of phase stability	Structural distortions	Calculation of oxygen vacancy formation energy	Oxidation states and ionic size	Experimental data on stable perovskites	AsZnO3	data_upload.csv	figshare	doi:10.6084/m9.figshare.4833587	https://doi.org/10.6084/m9.figshare.4833587	As	Zn
perovskite	Calculation of formation energy	Calculation of phase stability	Structural distortions	Calculation of oxygen vacancy formation energy	Oxidation states and ionic size	Experimental data on stable perovskites	AsZrO3	data_upload.csv	figshare	doi:10.6084/m9.figshare.4833587	https://doi.org/10.6084/m9.figshare.4833587	As	Zr
perovskite	Calculation of formation energy	Calculation of phase stability	Structural distortions	Calculation of oxygen vacancy formation energy	Oxidation states and ionic size	Experimental data on stable perovskites	AuAcO3	data_upload.csv	figshare	doi:10.6084/m9.figshare.4833587	https://doi.org/10.6084/m9.figshare.4833587	Au	Ac
perovskite	Calculation of formation energy	Calculation of phase stability	Structural distortions	Calculation of oxygen vacancy formation energy	Oxidation states and ionic size	Experimental data on stable perovskites	AuAgO3	data_upload.csv	figshare	doi:10.6084/m9.figshare.4833587	https://doi.org/10.6084/m9.figshare.4833587	Au	Ag
perovskite	Calculation of formation energy	Calculation of phase stability	Structural distortions	Calculation of oxygen vacancy formation energy	Oxidation states and ionic size	Experimental data on stable perovskites	AuAlO3	data_upload.csv	figshare	doi:10.6084/m9.figshare.4833587	https://doi.org/10.6084/m9.figshare.4833587	Au	Al
perovskite	Calculation of formation energy	Calculation of phase stability	Structural distortions	Calculation of oxygen vacancy formation energy	Oxidation states and ionic size	Experimental data on stable perovskites	AuAsO3	data_upload.csv	figshare	doi:10.6084/m9.figshare.4833587	https://doi.org/10.6084/m9.figshare.4833587	Au	As
perovskite	Calculation of formation energy	Calculation of phase stability	Structural distortions	Calculation of oxygen vacancy formation energy	Oxidation states and ionic size	Experimental data on stable perovskites	Au2O3	data_upload.csv	figshare	doi:10.6084/m9.figshare.4833587	https://doi.org/10.6084/m9.figshare.4833587	Au	Au
perovskite	Calculation of formation energy	Calculation of phase stability	Structural distortions	Calculation of oxygen vacancy formation energy	Oxidation states and ionic size	Experimental data on stable perovskites	AuBO3	data_upload.csv	figshare	doi:10.6084/m9.figshare.4833587	https://doi.org/10.6084/m9.figshare.4833587	Au	B
perovskite	Calculation of formation energy	Calculation of phase stability	Structural distortions	Calculation of oxygen vacancy formation energy	Oxidation states and ionic size	Experimental data on stable perovskites	AuBaO3	data_upload.csv	figshare	doi:10.6084/m9.figshare.4833587	https://doi.org/10.6084/m9.figshare.4833587	Au	Ba
perovskite	Calculation of formation energy	Calculation of phase stability	Structural distortions	Calculation of oxygen vacancy formation energy	Oxidation states and ionic size	Experimental data on stable perovskites	AuBeO3	data_upload.csv	figshare	doi:10.6084/m9.figshare.4833587	https://doi.org/10.6084/m9.figshare.4833587	Au	Be
perovskite	Calculation of formation energy	Calculation of phase stability	Structural distortions	Calculation of oxygen vacancy formation energy	Oxidation states and ionic size	Experimental data on stable perovskites	AuBiO3	data_upload.csv	figshare	doi:10.6084/m9.figshare.4833587	https://doi.org/10.6084/m9.figshare.4833587	Au	Bi
perovskite	Calculation of formation energy	Calculation of phase stability	Structural distortions	Calculation of oxygen vacancy formation energy	Oxidation states and ionic size	Experimental data on stable perovskites	AuCaO3	data_upload.csv	figshare	doi:10.6084/m9.figshare.4833587	https://doi.org/10.6084/m9.figshare.4833587	Au	Ca
perovskite	Calculation of formation energy	Calculation of phase stability	Structural distortions	Calculation of oxygen vacancy formation energy	Oxidation states and ionic size	Experimental data on stable perovskites	AuCdO3	data_upload.csv	figshare	doi:10.6084/m9.figshare.4833587	https://doi.org/10.6084/m9.figshare.4833587	Au	Cd
perovskite	Calculation of formation energy	Calculation of phase stability	Structural distortions	Calculation of oxygen vacancy formation energy	Oxidation states and ionic size	Experimental data on stable perovskites	AuCeO3	data_upload.csv	figshare	doi:10.6084/m9.figshare.4833587	https://doi.org/10.6084/m9.figshare.4833587	Au	Ce
perovskite	Calculation of formation energy	Calculation of phase stability	Structural distortions	Calculation of oxygen vacancy formation energy	Oxidation states and ionic size	Experimental data on stable perovskites	AuCoO3	data_upload.csv	figshare	doi:10.6084/m9.figshare.4833587	https://doi.org/10.6084/m9.figshare.4833587	Au	Co
perovskite	Calculation of formation energy	Calculation of phase stability	Structural distortions	Calculation of oxygen vacancy formation energy	Oxidation states and ionic size	Experimental data on stable perovskites	AuCrO3	data_upload.csv	figshare	doi:10.6084/m9.figshare.4833587	https://doi.org/10.6084/m9.figshare.4833587	Au	Cr
perovskite	Calculation of formation energy	Calculation of phase stability	Structural distortions	Calculation of oxygen vacancy formation energy	Oxidation states and ionic size	Experimental data on stable perovskites	AuCsO3	data_upload.csv	figshare	doi:10.6084/m9.figshare.4833587	https://doi.org/10.6084/m9.figshare.4833587	Au	Cs
perovskite	Calculation of formation energy	Calculation of phase stability	Structural distortions	Calculation of oxygen vacancy formation energy	Oxidation states and ionic size	Experimental data on stable perovskites	AuCuO3	data_upload.csv	figshare	doi:10.6084/m9.figshare.4833587	https://doi.org/10.6084/m9.figshare.4833587	Au	Cu
perovskite	Calculation of formation energy	Calculation of phase stability	Structural distortions	Calculation of oxygen vacancy formation energy	Oxidation states and ionic size	Experimental data on stable perovskites	AuDyO3	data_upload.csv	figshare	doi:10.6084/m9.figshare.4833587	https://doi.org/10.6084/m9.figshare.4833587	Au	Dy
perovskite	Calculation of formation energy	Calculation of phase stability	Structural distortions	Calculation of oxygen vacancy formation energy	Oxidation states and ionic size	Experimental data on stable perovskites	AuErO3	data_upload.csv	figshare	doi:10.6084/m9.figshare.4833587	https://doi.org/10.6084/m9.figshare.4833587	Au	Er
perovskite	Calculation of formation energy	Calculation of phase stability	Structural distortions	Calculation of oxygen vacancy formation energy	Oxidation states and ionic size	Experimental data on stable perovskites	AuEuO3	data_upload.csv	figshare	doi:10.6084/m9.figshare.4833587	https://doi.org/10.6084/m9.figshare.4833587	Au	Eu
perovskite	Calculation of formation energy	Calculation of phase stability	Structural distortions	Calculation of oxygen vacancy formation energy	Oxidation states and ionic size	Experimental data on stable perovskites	AuFeO3	data_upload.csv	figshare	doi:10.6084/m9.figshare.4833587	https://doi.org/10.6084/m9.figshare.4833587	Au	Fe
perovskite	Calculation of formation energy	Calculation of phase stability	Structural distortions	Calculation of oxygen vacancy formation energy	Oxidation states and ionic size	Experimental data on stable perovskites	AuGaO3	data_upload.csv	figshare	doi:10.6084/m9.figshare.4833587	https://doi.org/10.6084/m9.figshare.4833587	Au	Ga
perovskite	Calculation of formation energy	Calculation of phase stability	Structural distortions	Calculation of oxygen vacancy formation energy	Oxidation states and ionic size	Experimental data on stable perovskites	AuGdO3	data_upload.csv	figshare	doi:10.6084/m9.figshare.4833587	https://doi.org/10.6084/m9.figshare.4833587	Au	Gd
perovskite	Calculation of formation energy	Calculation of phase stability	Structural distortions	Calculation of oxygen vacancy formation energy	Oxidation states and ionic size	Experimental data on stable perovskites	AuGeO3	data_upload.csv	figshare	doi:10.6084/m9.figshare.4833587	https://doi.org/10.6084/m9.figshare.4833587	Au	Ge
perovskite	Calculation of formation energy	Calculation of phase stability	Structural distortions	Calculation of oxygen vacancy formation energy	Oxidation states and ionic size	Experimental data on stable perovskites	AuHfO3	data_upload.csv	figshare	doi:10.6084/m9.figshare.4833587	https://doi.org/10.6084/m9.figshare.4833587	Au	Hf
perovskite	Calculation of formation energy	Calculation of phase stability	Structural distortions	Calculation of oxygen vacancy formation energy	Oxidation states and ionic size	Experimental data on stable perovskites	AuHgO3	data_upload.csv	figshare	doi:10.6084/m9.figshare.4833587	https://doi.org/10.6084/m9.figshare.4833587	Au	Hg
perovskite	Calculation of formation energy	Calculation of phase stability	Structural distortions	Calculation of oxygen vacancy formation energy	Oxidation states and ionic size	Experimental data on stable perovskites	AuHoO3	data_upload.csv	figshare	doi:10.6084/m9.figshare.4833587	https://doi.org/10.6084/m9.figshare.4833587	Au	Ho
perovskite	Calculation of formation energy	Calculation of phase stability	Structural distortions	Calculation of oxygen vacancy formation energy	Oxidation states and ionic size	Experimental data on stable perovskites	AuInO3	data_upload.csv	figshare	doi:10.6084/m9.figshare.4833587	https://doi.org/10.6084/m9.figshare.4833587	Au	In
perovskite	Calculation of formation energy	Calculation of phase stability	Structural distortions	Calculation of oxygen vacancy formation energy	Oxidation states and ionic size	Experimental data on stable perovskites	AuIrO3	data_upload.csv	figshare	doi:10.6084/m9.figshare.4833587	https://doi.org/10.6084/m9.figshare.4833587	Au	Ir
perovskite	Calculation of formation energy	Calculation of phase stability	Structural distortions	Calculation of oxygen vacancy formation energy	Oxidation states and ionic size	Experimental data on stable perovskites	AuKO3	data_upload.csv	figshare	doi:10.6084/m9.figshare.4833587	https://doi.org/10.6084/m9.figshare.4833587	Au	K
perovskite	Calculation of formation energy	Calculation of phase stability	Structural distortions	Calculation of oxygen vacancy formation energy	Oxidation states and ionic size	Experimental data on stable perovskites	AuLaO3	data_upload.csv	figshare	doi:10.6084/m9.figshare.4833587	https://doi.org/10.6084/m9.figshare.4833587	Au	La
perovskite	Calculation of formation energy	Calculation of phase stability	Structural distortions	Calculation of oxygen vacancy formation energy	Oxidation states and ionic size	Experimental data on stable perovskites	AuLiO3	data_upload.csv	figshare	doi:10.6084/m9.figshare.4833587	https://doi.org/10.6084/m9.figshare.4833587	Au	Li
perovskite	Calculation of formation energy	Calculation of phase stability	Structural distortions	Calculation of oxygen vacancy formation energy	Oxidation states and ionic size	Experimental data on stable perovskites	AuLuO3	data_upload.csv	figshare	doi:10.6084/m9.figshare.4833587	https://doi.org/10.6084/m9.figshare.4833587	Au	Lu
perovskite	Calculation of formation energy	Calculation of phase stability	Structural distortions	Calculation of oxygen vacancy formation energy	Oxidation states and ionic size	Experimental data on stable perovskites	AuMgO3	data_upload.csv	figshare	doi:10.6084/m9.figshare.4833587	https://doi.org/10.6084/m9.figshare.4833587	Au	Mg
perovskite	Calculation of formation energy	Calculation of phase stability	Structural distortions	Calculation of oxygen vacancy formation energy	Oxidation states and ionic size	Experimental data on stable perovskites	AuMnO3	data_upload.csv	figshare	doi:10.6084/m9.figshare.4833587	https://doi.org/10.6084/m9.figshare.4833587	Au	Mn
perovskite	Calculation of formation energy	Calculation of phase stability	Structural distortions	Calculation of oxygen vacancy formation energy	Oxidation states and ionic size	Experimental data on stable perovskites	AuMoO3	data_upload.csv	figshare	doi:10.6084/m9.figshare.4833587	https://doi.org/10.6084/m9.figshare.4833587	Au	Mo
perovskite	Calculation of formation energy	Calculation of phase stability	Structural distortions	Calculation of oxygen vacancy formation energy	Oxidation states and ionic size	Experimental data on stable perovskites	AuNaO3	data_upload.csv	figshare	doi:10.6084/m9.figshare.4833587	https://doi.org/10.6084/m9.figshare.4833587	Au	Na
perovskite	Calculation of formation energy	Calculation of phase stability	Structural distortions	Calculation of oxygen vacancy formation energy	Oxidation states and ionic size	Experimental data on stable perovskites	AuNbO3	data_upload.csv	figshare	doi:10.6084/m9.figshare.4833587	https://doi.org/10.6084/m9.figshare.4833587	Au	Nb
perovskite	Calculation of formation energy	Calculation of phase stability	Structural distortions	Calculation of oxygen vacancy formation energy	Oxidation states and ionic size	Experimental data on stable perovskites	AuNdO3	data_upload.csv	figshare	doi:10.6084/m9.figshare.4833587	https://doi.org/10.6084/m9.figshare.4833587	Au	Nd
perovskite	Calculation of formation energy	Calculation of phase stability	Structural distortions	Calculation of oxygen vacancy formation energy	Oxidation states and ionic size	Experimental data on stable perovskites	AuNiO3	data_upload.csv	figshare	doi:10.6084/m9.figshare.4833587	https://doi.org/10.6084/m9.figshare.4833587	Au	Ni
perovskite	Calculation of formation energy	Calculation of phase stability	Structural distortions	Calculation of oxygen vacancy formation energy	Oxidation states and ionic size	Experimental data on stable perovskites	AuNpO3	data_upload.csv	figshare	doi:10.6084/m9.figshare.4833587	https://doi.org/10.6084/m9.figshare.4833587	Au	Np
perovskite	Calculation of formation energy	Calculation of phase stability	Structural distortions	Calculation of oxygen vacancy formation energy	Oxidation states and ionic size	Experimental data on stable perovskites	AuOsO3	data_upload.csv	figshare	doi:10.6084/m9.figshare.4833587	https://doi.org/10.6084/m9.figshare.4833587	Au	Os
perovskite	Calculation of formation energy	Calculation of phase stability	Structural distortions	Calculation of oxygen vacancy formation energy	Oxidation states and ionic size	Experimental data on stable perovskites	AuPaO3	data_upload.csv	figshare	doi:10.6084/m9.figshare.4833587	https://doi.org/10.6084/m9.figshare.4833587	Au	Pa
perovskite	Calculation of formation energy	Calculation of phase stability	Structural distortions	Calculation of oxygen vacancy formation energy	Oxidation states and ionic size	Experimental data on stable perovskites	AuPbO3	data_upload.csv	figshare	doi:10.6084/m9.figshare.4833587	https://doi.org/10.6084/m9.figshare.4833587	Au	Pb
perovskite	Calculation of formation energy	Calculation of phase stability	Structural distortions	Calculation of oxygen vacancy formation energy	Oxidation states and ionic size	Experimental data on stable perovskites	AuPdO3	data_upload.csv	figshare	doi:10.6084/m9.figshare.4833587	https://doi.org/10.6084/m9.figshare.4833587	Au	Pd
perovskite	Calculation of formation energy	Calculation of phase stability	Structural distortions	Calculation of oxygen vacancy formation energy	Oxidation states and ionic size	Experimental data on stable perovskites	AuPmO3	data_upload.csv	figshare	doi:10.6084/m9.figshare.4833587	https://doi.org/10.6084/m9.figshare.4833587	Au	Pm
perovskite	Calculation of formation energy	Calculation of phase stability	Structural distortions	Calculation of oxygen vacancy formation energy	Oxidation states and ionic size	Experimental data on stable perovskites	AuPrO3	data_upload.csv	figshare	doi:10.6084/m9.figshare.4833587	https://doi.org/10.6084/m9.figshare.4833587	Au	Pr
perovskite	Calculation of formation energy	Calculation of phase stability	Structural distortions	Calculation of oxygen vacancy formation energy	Oxidation states and ionic size	Experimental data on stable perovskites	AuPtO3	data_upload.csv	figshare	doi:10.6084/m9.figshare.4833587	https://doi.org/10.6084/m9.figshare.4833587	Au	Pt
perovskite	Calculation of formation energy	Calculation of phase stability	Structural distortions	Calculation of oxygen vacancy formation energy	Oxidation states and ionic size	Experimental data on stable perovskites	AuPuO3	data_upload.csv	figshare	doi:10.6084/m9.figshare.4833587	https://doi.org/10.6084/m9.figshare.4833587	Au	Pu
perovskite	Calculation of formation energy	Calculation of phase stability	Structural distortions	Calculation of oxygen vacancy formation energy	Oxidation states and ionic size	Experimental data on stable perovskites	AuRbO3	data_upload.csv	figshare	doi:10.6084/m9.figshare.4833587	https://doi.org/10.6084/m9.figshare.4833587	Au	Rb
perovskite	Calculation of formation energy	Calculation of phase stability	Structural distortions	Calculation of oxygen vacancy formation energy	Oxidation states and ionic size	Experimental data on stable perovskites	AuReO3	data_upload.csv	figshare	doi:10.6084/m9.figshare.4833587	https://doi.org/10.6084/m9.figshare.4833587	Au	Re
perovskite	Calculation of formation energy	Calculation of phase stability	Structural distortions	Calculation of oxygen vacancy formation energy	Oxidation states and ionic size	Experimental data on stable perovskites	AuRhO3	data_upload.csv	figshare	doi:10.6084/m9.figshare.4833587	https://doi.org/10.6084/m9.figshare.4833587	Au	Rh
perovskite	Calculation of formation energy	Calculation of phase stability	Structural distortions	Calculation of oxygen vacancy formation energy	Oxidation states and ionic size	Experimental data on stable perovskites	AuRuO3	data_upload.csv	figshare	doi:10.6084/m9.figshare.4833587	https://doi.org/10.6084/m9.figshare.4833587	Au	Ru
perovskite	Calculation of formation energy	Calculation of phase stability	Structural distortions	Calculation of oxygen vacancy formation energy	Oxidation states and ionic size	Experimental data on stable perovskites	AuSbO3	data_upload.csv	figshare	doi:10.6084/m9.figshare.4833587	https://doi.org/10.6084/m9.figshare.4833587	Au	Sb
perovskite	Calculation of formation energy	Calculation of phase stability	Structural distortions	Calculation of oxygen vacancy formation energy	Oxidation states and ionic size	Experimental data on stable perovskites	AuScO3	data_upload.csv	figshare	doi:10.6084/m9.figshare.4833587	https://doi.org/10.6084/m9.figshare.4833587	Au	Sc
perovskite	Calculation of formation energy	Calculation of phase stability	Structural distortions	Calculation of oxygen vacancy formation energy	Oxidation states and ionic size	Experimental data on stable perovskites	AuSiO3	data_upload.csv	figshare	doi:10.6084/m9.figshare.4833587	https://doi.org/10.6084/m9.figshare.4833587	Au	Si
perovskite	Calculation of formation energy	Calculation of phase stability	Structural distortions	Calculation of oxygen vacancy formation energy	Oxidation states and ionic size	Experimental data on stable perovskites	AuSmO3	data_upload.csv	figshare	doi:10.6084/m9.figshare.4833587	https://doi.org/10.6084/m9.figshare.4833587	Au	Sm
perovskite	Calculation of formation energy	Calculation of phase stability	Structural distortions	Calculation of oxygen vacancy formation energy	Oxidation states and ionic size	Experimental data on stable perovskites	AuSnO3	data_upload.csv	figshare	doi:10.6084/m9.figshare.4833587	https://doi.org/10.6084/m9.figshare.4833587	Au	Sn
perovskite	Calculation of formation energy	Calculation of phase stability	Structural distortions	Calculation of oxygen vacancy formation energy	Oxidation states and ionic size	Experimental data on stable perovskites	AuSrO3	data_upload.csv	figshare	doi:10.6084/m9.figshare.4833587	https://doi.org/10.6084/m9.figshare.4833587	Au	Sr
perovskite	Calculation of formation energy	Calculation of phase stability	Structural distortions	Calculation of oxygen vacancy formation energy	Oxidation states and ionic size	Experimental data on stable perovskites	AuTaO3	data_upload.csv	figshare	doi:10.6084/m9.figshare.4833587	https://doi.org/10.6084/m9.figshare.4833587	Au	Ta
perovskite	Calculation of formation energy	Calculation of phase stability	Structural distortions	Calculation of oxygen vacancy formation energy	Oxidation states and ionic size	Experimental data on stable perovskites	AuTbO3	data_upload.csv	figshare	doi:10.6084/m9.figshare.4833587	https://doi.org/10.6084/m9.figshare.4833587	Au	Tb
perovskite	Calculation of formation energy	Calculation of phase stability	Structural distortions	Calculation of oxygen vacancy formation energy	Oxidation states and ionic size	Experimental data on stable perovskites	AuTcO3	data_upload.csv	figshare	doi:10.6084/m9.figshare.4833587	https://doi.org/10.6084/m9.figshare.4833587	Au	Tc
perovskite	Calculation of formation energy	Calculation of phase stability	Structural distortions	Calculation of oxygen vacancy formation energy	Oxidation states and ionic size	Experimental data on stable perovskites	AuTeO3	data_upload.csv	figshare	doi:10.6084/m9.figshare.4833587	https://doi.org/10.6084/m9.figshare.4833587	Au	Te
perovskite	Calculation of formation energy	Calculation of phase stability	Structural distortions	Calculation of oxygen vacancy formation energy	Oxidation states and ionic size	Experimental data on stable perovskites	AuThO3	data_upload.csv	figshare	doi:10.6084/m9.figshare.4833587	https://doi.org/10.6084/m9.figshare.4833587	Au	Th
perovskite	Calculation of formation energy	Calculation of phase stability	Structural distortions	Calculation of oxygen vacancy formation energy	Oxidation states and ionic size	Experimental data on stable perovskites	AuTiO3	data_upload.csv	figshare	doi:10.6084/m9.figshare.4833587	https://doi.org/10.6084/m9.figshare.4833587	Au	Ti
perovskite	Calculation of formation energy	Calculation of phase stability	Structural distortions	Calculation of oxygen vacancy formation energy	Oxidation states and ionic size	Experimental data on stable perovskites	AuTlO3	data_upload.csv	figshare	doi:10.6084/m9.figshare.4833587	https://doi.org/10.6084/m9.figshare.4833587	Au	Tl
perovskite	Calculation of formation energy	Calculation of phase stability	Structural distortions	Calculation of oxygen vacancy formation energy	Oxidation states and ionic size	Experimental data on stable perovskites	AuTmO3	data_upload.csv	figshare	doi:10.6084/m9.figshare.4833587	https://doi.org/10.6084/m9.figshare.4833587	Au	Tm
perovskite	Calculation of formation energy	Calculation of phase stability	Structural distortions	Calculation of oxygen vacancy formation energy	Oxidation states and ionic size	Experimental data on stable perovskites	AuUO3	data_upload.csv	figshare	doi:10.6084/m9.figshare.4833587	https://doi.org/10.6084/m9.figshare.4833587	Au	U
perovskite	Calculation of formation energy	Calculation of phase stability	Structural distortions	Calculation of oxygen vacancy formation energy	Oxidation states and ionic size	Experimental data on stable perovskites	AuVO3	data_upload.csv	figshare	doi:10.6084/m9.figshare.4833587	https://doi.org/10.6084/m9.figshare.4833587	Au	V
perovskite	Calculation of formation energy	Calculation of phase stability	Structural distortions	Calculation of oxygen vacancy formation energy	Oxidation states and ionic size	Experimental data on stable perovskites	AuWO3	data_upload.csv	figshare	doi:10.6084/m9.figshare.4833587	https://doi.org/10.6084/m9.figshare.4833587	Au	W
perovskite	Calculation of formation energy	Calculation of phase stability	Structural distortions	Calculation of oxygen vacancy formation energy	Oxidation states and ionic size	Experimental data on stable perovskites	AuYO3	data_upload.csv	figshare	doi:10.6084/m9.figshare.4833587	https://doi.org/10.6084/m9.figshare.4833587	Au	Y
perovskite	Calculation of formation energy	Calculation of phase stability	Structural distortions	Calculation of oxygen vacancy formation energy	Oxidation states and ionic size	Experimental data on stable perovskites	AuYbO3	data_upload.csv	figshare	doi:10.6084/m9.figshare.4833587	https://doi.org/10.6084/m9.figshare.4833587	Au	Yb
perovskite	Calculation of formation energy	Calculation of phase stability	Structural distortions	Calculation of oxygen vacancy formation energy	Oxidation states and ionic size	Experimental data on stable perovskites	AuZnO3	data_upload.csv	figshare	doi:10.6084/m9.figshare.4833587	https://doi.org/10.6084/m9.figshare.4833587	Au	Zn
perovskite	Calculation of formation energy	Calculation of phase stability	Structural distortions	Calculation of oxygen vacancy formation energy	Oxidation states and ionic size	Experimental data on stable perovskites	AuZrO3	data_upload.csv	figshare	doi:10.6084/m9.figshare.4833587	https://doi.org/10.6084/m9.figshare.4833587	Au	Zr
perovskite	Calculation of formation energy	Calculation of phase stability	Structural distortions	Calculation of oxygen vacancy formation energy	Oxidation states and ionic size	Experimental data on stable perovskites	BAcO3	data_upload.csv	figshare	doi:10.6084/m9.figshare.4833587	https://doi.org/10.6084/m9.figshare.4833587	B	Ac
perovskite	Calculation of formation energy	Calculation of phase stability	Structural distortions	Calculation of oxygen vacancy formation energy	Oxidation states and ionic size	Experimental data on stable perovskites	BAgO3	data_upload.csv	figshare	doi:10.6084/m9.figshare.4833587	https://doi.org/10.6084/m9.figshare.4833587	B	Ag
perovskite	Calculation of formation energy	Calculation of phase stability	Structural distortions	Calculation of oxygen vacancy formation energy	Oxidation states and ionic size	Experimental data on stable perovskites	BAlO3	data_upload.csv	figshare	doi:10.6084/m9.figshare.4833587	https://doi.org/10.6084/m9.figshare.4833587	B	Al
perovskite	Calculation of formation energy	Calculation of phase stability	Structural distortions	Calculation of oxygen vacancy formation energy	Oxidation states and ionic size	Experimental data on stable perovskites	BAsO3	data_upload.csv	figshare	doi:10.6084/m9.figshare.4833587	https://doi.org/10.6084/m9.figshare.4833587	B	As
perovskite	Calculation of formation energy	Calculation of phase stability	Structural distortions	Calculation of oxygen vacancy formation energy	Oxidation states and ionic size	Experimental data on stable perovskites	BAuO3	data_upload.csv	figshare	doi:10.6084/m9.figshare.4833587	https://doi.org/10.6084/m9.figshare.4833587	B	Au
perovskite	Calculation of formation energy	Calculation of phase stability	Structural distortions	Calculation of oxygen vacancy formation energy	Oxidation states and ionic size	Experimental data on stable perovskites	B2O3	data_upload.csv	figshare	doi:10.6084/m9.figshare.4833587	https://doi.org/10.6084/m9.figshare.4833587	B	B
perovskite	Calculation of formation energy	Calculation of phase stability	Structural distortions	Calculation of oxygen vacancy formation energy	Oxidation states and ionic size	Experimental data on stable perovskites	BBaO3	data_upload.csv	figshare	doi:10.6084/m9.figshare.4833587	https://doi.org/10.6084/m9.figshare.4833587	B	Ba
perovskite	Calculation of formation energy	Calculation of phase stability	Structural distortions	Calculation of oxygen vacancy formation energy	Oxidation states and ionic size	Experimental data on stable perovskites	BBeO3	data_upload.csv	figshare	doi:10.6084/m9.figshare.4833587	https://doi.org/10.6084/m9.figshare.4833587	B	Be
perovskite	Calculation of formation energy	Calculation of phase stability	Structural distortions	Calculation of oxygen vacancy formation energy	Oxidation states and ionic size	Experimental data on stable perovskites	BBiO3	data_upload.csv	figshare	doi:10.6084/m9.figshare.4833587	https://doi.org/10.6084/m9.figshare.4833587	B	Bi
perovskite	Calculation of formation energy	Calculation of phase stability	Structural distortions	Calculation of oxygen vacancy formation energy	Oxidation states and ionic size	Experimental data on stable perovskites	BCaO3	data_upload.csv	figshare	doi:10.6084/m9.figshare.4833587	https://doi.org/10.6084/m9.figshare.4833587	B	Ca
perovskite	Calculation of formation energy	Calculation of phase stability	Structural distortions	Calculation of oxygen vacancy formation energy	Oxidation states and ionic size	Experimental data on stable perovskites	BCdO3	data_upload.csv	figshare	doi:10.6084/m9.figshare.4833587	https://doi.org/10.6084/m9.figshare.4833587	B	Cd
perovskite	Calculation of formation energy	Calculation of phase stability	Structural distortions	Calculation of oxygen vacancy formation energy	Oxidation states and ionic size	Experimental data on stable perovskites	BCeO3	data_upload.csv	figshare	doi:10.6084/m9.figshare.4833587	https://doi.org/10.6084/m9.figshare.4833587	B	Ce
perovskite	Calculation of formation energy	Calculation of phase stability	Structural distortions	Calculation of oxygen vacancy formation energy	Oxidation states and ionic size	Experimental data on stable perovskites	BCoO3	data_upload.csv	figshare	doi:10.6084/m9.figshare.4833587	https://doi.org/10.6084/m9.figshare.4833587	B	Co
perovskite	Calculation of formation energy	Calculation of phase stability	Structural distortions	Calculation of oxygen vacancy formation energy	Oxidation states and ionic size	Experimental data on stable perovskites	BCrO3	data_upload.csv	figshare	doi:10.6084/m9.figshare.4833587	https://doi.org/10.6084/m9.figshare.4833587	B	Cr
perovskite	Calculation of formation energy	Calculation of phase stability	Structural distortions	Calculation of oxygen vacancy formation energy	Oxidation states and ionic size	Experimental data on stable perovskites	BCsO3	data_upload.csv	figshare	doi:10.6084/m9.figshare.4833587	https://doi.org/10.6084/m9.figshare.4833587	B	Cs
perovskite	Calculation of formation energy	Calculation of phase stability	Structural distortions	Calculation of oxygen vacancy formation energy	Oxidation states and ionic size	Experimental data on stable perovskites	BCuO3	data_upload.csv	figshare	doi:10.6084/m9.figshare.4833587	https://doi.org/10.6084/m9.figshare.4833587	B	Cu
perovskite	Calculation of formation energy	Calculation of phase stability	Structural distortions	Calculation of oxygen vacancy formation energy	Oxidation states and ionic size	Experimental data on stable perovskites	BDyO3	data_upload.csv	figshare	doi:10.6084/m9.figshare.4833587	https://doi.org/10.6084/m9.figshare.4833587	B	Dy
perovskite	Calculation of formation energy	Calculation of phase stability	Structural distortions	Calculation of oxygen vacancy formation energy	Oxidation states and ionic size	Experimental data on stable perovskites	BErO3	data_upload.csv	figshare	doi:10.6084/m9.figshare.4833587	https://doi.org/10.6084/m9.figshare.4833587	B	Er
perovskite	Calculation of formation energy	Calculation of phase stability	Structural distortions	Calculation of oxygen vacancy formation energy	Oxidation states and ionic size	Experimental data on stable perovskites	BEuO3	data_upload.csv	figshare	doi:10.6084/m9.figshare.4833587	https://doi.org/10.6084/m9.figshare.4833587	B	Eu
perovskite	Calculation of formation energy	Calculation of phase stability	Structural distortions	Calculation of oxygen vacancy formation energy	Oxidation states and ionic size	Experimental data on stable perovskites	BFeO3	data_upload.csv	figshare	doi:10.6084/m9.figshare.4833587	https://doi.org/10.6084/m9.figshare.4833587	B	Fe
perovskite	Calculation of formation energy	Calculation of phase stability	Structural distortions	Calculation of oxygen vacancy formation energy	Oxidation states and ionic size	Experimental data on stable perovskites	BGaO3	data_upload.csv	figshare	doi:10.6084/m9.figshare.4833587	https://doi.org/10.6084/m9.figshare.4833587	B	Ga
perovskite	Calculation of formation energy	Calculation of phase stability	Structural distortions	Calculation of oxygen vacancy formation energy	Oxidation states and ionic size	Experimental data on stable perovskites	BGdO3	data_upload.csv	figshare	doi:10.6084/m9.figshare.4833587	https://doi.org/10.6084/m9.figshare.4833587	B	Gd
perovskite	Calculation of formation energy	Calculation of phase stability	Structural distortions	Calculation of oxygen vacancy formation energy	Oxidation states and ionic size	Experimental data on stable perovskites	BGeO3	data_upload.csv	figshare	doi:10.6084/m9.figshare.4833587	https://doi.org/10.6084/m9.figshare.4833587	B	Ge
perovskite	Calculation of formation energy	Calculation of phase stability	Structural distortions	Calculation of oxygen vacancy formation energy	Oxidation states and ionic size	Experimental data on stable perovskites	BHfO3	data_upload.csv	figshare	doi:10.6084/m9.figshare.4833587	https://doi.org/10.6084/m9.figshare.4833587	B	Hf
perovskite	Calculation of formation energy	Calculation of phase stability	Structural distortions	Calculation of oxygen vacancy formation energy	Oxidation states and ionic size	Experimental data on stable perovskites	BHgO3	data_upload.csv	figshare	doi:10.6084/m9.figshare.4833587	https://doi.org/10.6084/m9.figshare.4833587	B	Hg
perovskite	Calculation of formation energy	Calculation of phase stability	Structural distortions	Calculation of oxygen vacancy formation energy	Oxidation states and ionic size	Experimental data on stable perovskites	BHoO3	data_upload.csv	figshare	doi:10.6084/m9.figshare.4833587	https://doi.org/10.6084/m9.figshare.4833587	B	Ho
perovskite	Calculation of formation energy	Calculation of phase stability	Structural distortions	Calculation of oxygen vacancy formation energy	Oxidation states and ionic size	Experimental data on stable perovskites	BInO3	data_upload.csv	figshare	doi:10.6084/m9.figshare.4833587	https://doi.org/10.6084/m9.figshare.4833587	B	In
perovskite	Calculation of formation energy	Calculation of phase stability	Structural distortions	Calculation of oxygen vacancy formation energy	Oxidation states and ionic size	Experimental data on stable perovskites	BIrO3	data_upload.csv	figshare	doi:10.6084/m9.figshare.4833587	https://doi.org/10.6084/m9.figshare.4833587	B	Ir
perovskite	Calculation of formation energy	Calculation of phase stability	Structural distortions	Calculation of oxygen vacancy formation energy	Oxidation states and ionic size	Experimental data on stable perovskites	BKO3	data_upload.csv	figshare	doi:10.6084/m9.figshare.4833587	https://doi.org/10.6084/m9.figshare.4833587	B	K
perovskite	Calculation of formation energy	Calculation of phase stability	Structural distortions	Calculation of oxygen vacancy formation energy	Oxidation states and ionic size	Experimental data on stable perovskites	BLaO3	data_upload.csv	figshare	doi:10.6084/m9.figshare.4833587	https://doi.org/10.6084/m9.figshare.4833587	B	La
perovskite	Calculation of formation energy	Calculation of phase stability	Structural distortions	Calculation of oxygen vacancy formation energy	Oxidation states and ionic size	Experimental data on stable perovskites	BLiO3	data_upload.csv	figshare	doi:10.6084/m9.figshare.4833587	https://doi.org/10.6084/m9.figshare.4833587	B	Li
perovskite	Calculation of formation energy	Calculation of phase stability	Structural distortions	Calculation of oxygen vacancy formation energy	Oxidation states and ionic size	Experimental data on stable perovskites	BLuO3	data_upload.csv	figshare	doi:10.6084/m9.figshare.4833587	https://doi.org/10.6084/m9.figshare.4833587	B	Lu
perovskite	Calculation of formation energy	Calculation of phase stability	Structural distortions	Calculation of oxygen vacancy formation energy	Oxidation states and ionic size	Experimental data on stable perovskites	BMgO3	data_upload.csv	figshare	doi:10.6084/m9.figshare.4833587	https://doi.org/10.6084/m9.figshare.4833587	B	Mg
perovskite	Calculation of formation energy	Calculation of phase stability	Structural distortions	Calculation of oxygen vacancy formation energy	Oxidation states and ionic size	Experimental data on stable perovskites	BMnO3	data_upload.csv	figshare	doi:10.6084/m9.figshare.4833587	https://doi.org/10.6084/m9.figshare.4833587	B	Mn
perovskite	Calculation of formation energy	Calculation of phase stability	Structural distortions	Calculation of oxygen vacancy formation energy	Oxidation states and ionic size	Experimental data on stable perovskites	BMoO3	data_upload.csv	figshare	doi:10.6084/m9.figshare.4833587	https://doi.org/10.6084/m9.figshare.4833587	B	Mo
perovskite	Calculation of formation energy	Calculation of phase stability	Structural distortions	Calculation of oxygen vacancy formation energy	Oxidation states and ionic size	Experimental data on stable perovskites	BNaO3	data_upload.csv	figshare	doi:10.6084/m9.figshare.4833587	https://doi.org/10.6084/m9.figshare.4833587	B	Na
perovskite	Calculation of formation energy	Calculation of phase stability	Structural distortions	Calculation of oxygen vacancy formation energy	Oxidation states and ionic size	Experimental data on stable perovskites	BNbO3	data_upload.csv	figshare	doi:10.6084/m9.figshare.4833587	https://doi.org/10.6084/m9.figshare.4833587	B	Nb
perovskite	Calculation of formation energy	Calculation of phase stability	Structural distortions	Calculation of oxygen vacancy formation energy	Oxidation states and ionic size	Experimental data on stable perovskites	BNdO3	data_upload.csv	figshare	doi:10.6084/m9.figshare.4833587	https://doi.org/10.6084/m9.figshare.4833587	B	Nd
perovskite	Calculation of formation energy	Calculation of phase stability	Structural distortions	Calculation of oxygen vacancy formation energy	Oxidation states and ionic size	Experimental data on stable perovskites	BNiO3	data_upload.csv	figshare	doi:10.6084/m9.figshare.4833587	https://doi.org/10.6084/m9.figshare.4833587	B	Ni
perovskite	Calculation of formation energy	Calculation of phase stability	Structural distortions	Calculation of oxygen vacancy formation energy	Oxidation states and ionic size	Experimental data on stable perovskites	BNpO3	data_upload.csv	figshare	doi:10.6084/m9.figshare.4833587	https://doi.org/10.6084/m9.figshare.4833587	B	Np
perovskite	Calculation of formation energy	Calculation of phase stability	Structural distortions	Calculation of oxygen vacancy formation energy	Oxidation states and ionic size	Experimental data on stable perovskites	BOsO3	data_upload.csv	figshare	doi:10.6084/m9.figshare.4833587	https://doi.org/10.6084/m9.figshare.4833587	B	Os
perovskite	Calculation of formation energy	Calculation of phase stability	Structural distortions	Calculation of oxygen vacancy formation energy	Oxidation states and ionic size	Experimental data on stable perovskites	BPaO3	data_upload.csv	figshare	doi:10.6084/m9.figshare.4833587	https://doi.org/10.6084/m9.figshare.4833587	B	Pa
perovskite	Calculation of formation energy	Calculation of phase stability	Structural distortions	Calculation of oxygen vacancy formation energy	Oxidation states and ionic size	Experimental data on stable perovskites	BPbO3	data_upload.csv	figshare	doi:10.6084/m9.figshare.4833587	https://doi.org/10.6084/m9.figshare.4833587	B	Pb
perovskite	Calculation of formation energy	Calculation of phase stability	Structural distortions	Calculation of oxygen vacancy formation energy	Oxidation states and ionic size	Experimental data on stable perovskites	BPdO3	data_upload.csv	figshare	doi:10.6084/m9.figshare.4833587	https://doi.org/10.6084/m9.figshare.4833587	B	Pd
perovskite	Calculation of formation energy	Calculation of phase stability	Structural distortions	Calculation of oxygen vacancy formation energy	Oxidation states and ionic size	Experimental data on stable perovskites	BPmO3	data_upload.csv	figshare	doi:10.6084/m9.figshare.4833587	https://doi.org/10.6084/m9.figshare.4833587	B	Pm
perovskite	Calculation of formation energy	Calculation of phase stability	Structural distortions	Calculation of oxygen vacancy formation energy	Oxidation states and ionic size	Experimental data on stable perovskites	BPrO3	data_upload.csv	figshare	doi:10.6084/m9.figshare.4833587	https://doi.org/10.6084/m9.figshare.4833587	B	Pr
perovskite	Calculation of formation energy	Calculation of phase stability	Structural distortions	Calculation of oxygen vacancy formation energy	Oxidation states and ionic size	Experimental data on stable perovskites	BPtO3	data_upload.csv	figshare	doi:10.6084/m9.figshare.4833587	https://doi.org/10.6084/m9.figshare.4833587	B	Pt
perovskite	Calculation of formation energy	Calculation of phase stability	Structural distortions	Calculation of oxygen vacancy formation energy	Oxidation states and ionic size	Experimental data on stable perovskites	BPuO3	data_upload.csv	figshare	doi:10.6084/m9.figshare.4833587	https://doi.org/10.6084/m9.figshare.4833587	B	Pu
perovskite	Calculation of formation energy	Calculation of phase stability	Structural distortions	Calculation of oxygen vacancy formation energy	Oxidation states and ionic size	Experimental data on stable perovskites	BRbO3	data_upload.csv	figshare	doi:10.6084/m9.figshare.4833587	https://doi.org/10.6084/m9.figshare.4833587	B	Rb
perovskite	Calculation of formation energy	Calculation of phase stability	Structural distortions	Calculation of oxygen vacancy formation energy	Oxidation states and ionic size	Experimental data on stable perovskites	BReO3	data_upload.csv	figshare	doi:10.6084/m9.figshare.4833587	https://doi.org/10.6084/m9.figshare.4833587	B	Re
perovskite	Calculation of formation energy	Calculation of phase stability	Structural distortions	Calculation of oxygen vacancy formation energy	Oxidation states and ionic size	Experimental data on stable perovskites	BRhO3	data_upload.csv	figshare	doi:10.6084/m9.figshare.4833587	https://doi.org/10.6084/m9.figshare.4833587	B	Rh
perovskite	Calculation of formation energy	Calculation of phase stability	Structural distortions	Calculation of oxygen vacancy formation energy	Oxidation states and ionic size	Experimental data on stable perovskites	BRuO3	data_upload.csv	figshare	doi:10.6084/m9.figshare.4833587	https://doi.org/10.6084/m9.figshare.4833587	B	Ru
perovskite	Calculation of formation energy	Calculation of phase stability	Structural distortions	Calculation of oxygen vacancy formation energy	Oxidation states and ionic size	Experimental data on stable perovskites	BSbO3	data_upload.csv	figshare	doi:10.6084/m9.figshare.4833587	https://doi.org/10.6084/m9.figshare.4833587	B	Sb
perovskite	Calculation of formation energy	Calculation of phase stability	Structural distortions	Calculation of oxygen vacancy formation energy	Oxidation states and ionic size	Experimental data on stable perovskites	BScO3	data_upload.csv	figshare	doi:10.6084/m9.figshare.4833587	https://doi.org/10.6084/m9.figshare.4833587	B	Sc
perovskite	Calculation of formation energy	Calculation of phase stability	Structural distortions	Calculation of oxygen vacancy formation energy	Oxidation states and ionic size	Experimental data on stable perovskites	BSiO3	data_upload.csv	figshare	doi:10.6084/m9.figshare.4833587	https://doi.org/10.6084/m9.figshare.4833587	B	Si
perovskite	Calculation of formation energy	Calculation of phase stability	Structural distortions	Calculation of oxygen vacancy formation energy	Oxidation states and ionic size	Experimental data on stable perovskites	BSmO3	data_upload.csv	figshare	doi:10.6084/m9.figshare.4833587	https://doi.org/10.6084/m9.figshare.4833587	B	Sm
perovskite	Calculation of formation energy	Calculation of phase stability	Structural distortions	Calculation of oxygen vacancy formation energy	Oxidation states and ionic size	Experimental data on stable perovskites	BSnO3	data_upload.csv	figshare	doi:10.6084/m9.figshare.4833587	https://doi.org/10.6084/m9.figshare.4833587	B	Sn
perovskite	Calculation of formation energy	Calculation of phase stability	Structural distortions	Calculation of oxygen vacancy formation energy	Oxidation states and ionic size	Experimental data on stable perovskites	BSrO3	data_upload.csv	figshare	doi:10.6084/m9.figshare.4833587	https://doi.org/10.6084/m9.figshare.4833587	B	Sr
perovskite	Calculation of formation energy	Calculation of phase stability	Structural distortions	Calculation of oxygen vacancy formation energy	Oxidation states and ionic size	Experimental data on stable perovskites	BTaO3	data_upload.csv	figshare	doi:10.6084/m9.figshare.4833587	https://doi.org/10.6084/m9.figshare.4833587	B	Ta
perovskite	Calculation of formation energy	Calculation of phase stability	Structural distortions	Calculation of oxygen vacancy formation energy	Oxidation states and ionic size	Experimental data on stable perovskites	BTbO3	data_upload.csv	figshare	doi:10.6084/m9.figshare.4833587	https://doi.org/10.6084/m9.figshare.4833587	B	Tb
perovskite	Calculation of formation energy	Calculation of phase stability	Structural distortions	Calculation of oxygen vacancy formation energy	Oxidation states and ionic size	Experimental data on stable perovskites	BTcO3	data_upload.csv	figshare	doi:10.6084/m9.figshare.4833587	https://doi.org/10.6084/m9.figshare.4833587	B	Tc
perovskite	Calculation of formation energy	Calculation of phase stability	Structural distortions	Calculation of oxygen vacancy formation energy	Oxidation states and ionic size	Experimental data on stable perovskites	BTeO3	data_upload.csv	figshare	doi:10.6084/m9.figshare.4833587	https://doi.org/10.6084/m9.figshare.4833587	B	Te
perovskite	Calculation of formation energy	Calculation of phase stability	Structural distortions	Calculation of oxygen vacancy formation energy	Oxidation states and ionic size	Experimental data on stable perovskites	BThO3	data_upload.csv	figshare	doi:10.6084/m9.figshare.4833587	https://doi.org/10.6084/m9.figshare.4833587	B	Th
perovskite	Calculation of formation energy	Calculation of phase stability	Structural distortions	Calculation of oxygen vacancy formation energy	Oxidation states and ionic size	Experimental data on stable perovskites	BTiO3	data_upload.csv	figshare	doi:10.6084/m9.figshare.4833587	https://doi.org/10.6084/m9.figshare.4833587	B	Ti
perovskite	Calculation of formation energy	Calculation of phase stability	Structural distortions	Calculation of oxygen vacancy formation energy	Oxidation states and ionic size	Experimental data on stable perovskites	BTlO3	data_upload.csv	figshare	doi:10.6084/m9.figshare.4833587	https://doi.org/10.6084/m9.figshare.4833587	B	Tl
perovskite	Calculation of formation energy	Calculation of phase stability	Structural distortions	Calculation of oxygen vacancy formation energy	Oxidation states and ionic size	Experimental data on stable perovskites	BTmO3	data_upload.csv	figshare	doi:10.6084/m9.figshare.4833587	https://doi.org/10.6084/m9.figshare.4833587	B	Tm
perovskite	Calculation of formation energy	Calculation of phase stability	Structural distortions	Calculation of oxygen vacancy formation energy	Oxidation states and ionic size	Experimental data on stable perovskites	BUO3	data_upload.csv	figshare	doi:10.6084/m9.figshare.4833587	https://doi.org/10.6084/m9.figshare.4833587	B	U
perovskite	Calculation of formation energy	Calculation of phase stability	Structural distortions	Calculation of oxygen vacancy formation energy	Oxidation states and ionic size	Experimental data on stable perovskites	BVO3	data_upload.csv	figshare	doi:10.6084/m9.figshare.4833587	https://doi.org/10.6084/m9.figshare.4833587	B	V
perovskite	Calculation of formation energy	Calculation of phase stability	Structural distortions	Calculation of oxygen vacancy formation energy	Oxidation states and ionic size	Experimental data on stable perovskites	BWO3	data_upload.csv	figshare	doi:10.6084/m9.figshare.4833587	https://doi.org/10.6084/m9.figshare.4833587	B	W
perovskite	Calculation of formation energy	Calculation of phase stability	Structural distortions	Calculation of oxygen vacancy formation energy	Oxidation states and ionic size	Experimental data on stable perovskites	BYO3	data_upload.csv	figshare	doi:10.6084/m9.figshare.4833587	https://doi.org/10.6084/m9.figshare.4833587	B	Y
perovskite	Calculation of formation energy	Calculation of phase stability	Structural distortions	Calculation of oxygen vacancy formation energy	Oxidation states and ionic size	Experimental data on stable perovskites	BYbO3	data_upload.csv	figshare	doi:10.6084/m9.figshare.4833587	https://doi.org/10.6084/m9.figshare.4833587	B	Yb
perovskite	Calculation of formation energy	Calculation of phase stability	Structural distortions	Calculation of oxygen vacancy formation energy	Oxidation states and ionic size	Experimental data on stable perovskites	BZnO3	data_upload.csv	figshare	doi:10.6084/m9.figshare.4833587	https://doi.org/10.6084/m9.figshare.4833587	B	Zn
perovskite	Calculation of formation energy	Calculation of phase stability	Structural distortions	Calculation of oxygen vacancy formation energy	Oxidation states and ionic size	Experimental data on stable perovskites	BZrO3	data_upload.csv	figshare	doi:10.6084/m9.figshare.4833587	https://doi.org/10.6084/m9.figshare.4833587	B	Zr
perovskite	Calculation of formation energy	Calculation of phase stability	Structural distortions	Calculation of oxygen vacancy formation energy	Oxidation states and ionic size	Experimental data on stable perovskites	BaAcO3	data_upload.csv	figshare	doi:10.6084/m9.figshare.4833587	https://doi.org/10.6084/m9.figshare.4833587	Ba	Ac
perovskite	Calculation of formation energy	Calculation of phase stability	Structural distortions	Calculation of oxygen vacancy formation energy	Oxidation states and ionic size	Experimental data on stable perovskites	BaAgO3	data_upload.csv	figshare	doi:10.6084/m9.figshare.4833587	https://doi.org/10.6084/m9.figshare.4833587	Ba	Ag
perovskite	Calculation of formation energy	Calculation of phase stability	Structural distortions	Calculation of oxygen vacancy formation energy	Oxidation states and ionic size	Experimental data on stable perovskites	BaAlO3	data_upload.csv	figshare	doi:10.6084/m9.figshare.4833587	https://doi.org/10.6084/m9.figshare.4833587	Ba	Al
perovskite	Calculation of formation energy	Calculation of phase stability	Structural distortions	Calculation of oxygen vacancy formation energy	Oxidation states and ionic size	Experimental data on stable perovskites	BaAsO3	data_upload.csv	figshare	doi:10.6084/m9.figshare.4833587	https://doi.org/10.6084/m9.figshare.4833587	Ba	As
perovskite	Calculation of formation energy	Calculation of phase stability	Structural distortions	Calculation of oxygen vacancy formation energy	Oxidation states and ionic size	Experimental data on stable perovskites	BaAuO3	data_upload.csv	figshare	doi:10.6084/m9.figshare.4833587	https://doi.org/10.6084/m9.figshare.4833587	Ba	Au
perovskite	Calculation of formation energy	Calculation of phase stability	Structural distortions	Calculation of oxygen vacancy formation energy	Oxidation states and ionic size	Experimental data on stable perovskites	BaBO3	data_upload.csv	figshare	doi:10.6084/m9.figshare.4833587	https://doi.org/10.6084/m9.figshare.4833587	Ba	B
perovskite	Calculation of formation energy	Calculation of phase stability	Structural distortions	Calculation of oxygen vacancy formation energy	Oxidation states and ionic size	Experimental data on stable perovskites	Ba2O3	data_upload.csv	figshare	doi:10.6084/m9.figshare.4833587	https://doi.org/10.6084/m9.figshare.4833587	Ba	Ba
perovskite	Calculation of formation energy	Calculation of phase stability	Structural distortions	Calculation of oxygen vacancy formation energy	Oxidation states and ionic size	Experimental data on stable perovskites	BaBeO3	data_upload.csv	figshare	doi:10.6084/m9.figshare.4833587	https://doi.org/10.6084/m9.figshare.4833587	Ba	Be
perovskite	Calculation of formation energy	Calculation of phase stability	Structural distortions	Calculation of oxygen vacancy formation energy	Oxidation states and ionic size	Experimental data on stable perovskites	BaBiO3	data_upload.csv	figshare	doi:10.6084/m9.figshare.4833587	https://doi.org/10.6084/m9.figshare.4833587	Ba	Bi
perovskite	Calculation of formation energy	Calculation of phase stability	Structural distortions	Calculation of oxygen vacancy formation energy	Oxidation states and ionic size	Experimental data on stable perovskites	BaCaO3	data_upload.csv	figshare	doi:10.6084/m9.figshare.4833587	https://doi.org/10.6084/m9.figshare.4833587	Ba	Ca
perovskite	Calculation of formation energy	Calculation of phase stability	Structural distortions	Calculation of oxygen vacancy formation energy	Oxidation states and ionic size	Experimental data on stable perovskites	BaCdO3	data_upload.csv	figshare	doi:10.6084/m9.figshare.4833587	https://doi.org/10.6084/m9.figshare.4833587	Ba	Cd
perovskite	Calculation of formation energy	Calculation of phase stability	Structural distortions	Calculation of oxygen vacancy formation energy	Oxidation states and ionic size	Experimental data on stable perovskites	BaCeO3	data_upload.csv	figshare	doi:10.6084/m9.figshare.4833587	https://doi.org/10.6084/m9.figshare.4833587	Ba	Ce
perovskite	Calculation of formation energy	Calculation of phase stability	Structural distortions	Calculation of oxygen vacancy formation energy	Oxidation states and ionic size	Experimental data on stable perovskites	BaCoO3	data_upload.csv	figshare	doi:10.6084/m9.figshare.4833587	https://doi.org/10.6084/m9.figshare.4833587	Ba	Co
perovskite	Calculation of formation energy	Calculation of phase stability	Structural distortions	Calculation of oxygen vacancy formation energy	Oxidation states and ionic size	Experimental data on stable perovskites	BaCrO3	data_upload.csv	figshare	doi:10.6084/m9.figshare.4833587	https://doi.org/10.6084/m9.figshare.4833587	Ba	Cr
perovskite	Calculation of formation energy	Calculation of phase stability	Structural distortions	Calculation of oxygen vacancy formation energy	Oxidation states and ionic size	Experimental data on stable perovskites	BaCsO3	data_upload.csv	figshare	doi:10.6084/m9.figshare.4833587	https://doi.org/10.6084/m9.figshare.4833587	Ba	Cs
perovskite	Calculation of formation energy	Calculation of phase stability	Structural distortions	Calculation of oxygen vacancy formation energy	Oxidation states and ionic size	Experimental data on stable perovskites	BaCuO3	data_upload.csv	figshare	doi:10.6084/m9.figshare.4833587	https://doi.org/10.6084/m9.figshare.4833587	Ba	Cu
perovskite	Calculation of formation energy	Calculation of phase stability	Structural distortions	Calculation of oxygen vacancy formation energy	Oxidation states and ionic size	Experimental data on stable perovskites	BaDyO3	data_upload.csv	figshare	doi:10.6084/m9.figshare.4833587	https://doi.org/10.6084/m9.figshare.4833587	Ba	Dy
perovskite	Calculation of formation energy	Calculation of phase stability	Structural distortions	Calculation of oxygen vacancy formation energy	Oxidation states and ionic size	Experimental data on stable perovskites	BaErO3	data_upload.csv	figshare	doi:10.6084/m9.figshare.4833587	https://doi.org/10.6084/m9.figshare.4833587	Ba	Er
perovskite	Calculation of formation energy	Calculation of phase stability	Structural distortions	Calculation of oxygen vacancy formation energy	Oxidation states and ionic size	Experimental data on stable perovskites	BaEuO3	data_upload.csv	figshare	doi:10.6084/m9.figshare.4833587	https://doi.org/10.6084/m9.figshare.4833587	Ba	Eu
perovskite	Calculation of formation energy	Calculation of phase stability	Structural distortions	Calculation of oxygen vacancy formation energy	Oxidation states and ionic size	Experimental data on stable perovskites	BaFeO3	data_upload.csv	figshare	doi:10.6084/m9.figshare.4833587	https://doi.org/10.6084/m9.figshare.4833587	Ba	Fe
perovskite	Calculation of formation energy	Calculation of phase stability	Structural distortions	Calculation of oxygen vacancy formation energy	Oxidation states and ionic size	Experimental data on stable perovskites	BaGaO3	data_upload.csv	figshare	doi:10.6084/m9.figshare.4833587	https://doi.org/10.6084/m9.figshare.4833587	Ba	Ga
perovskite	Calculation of formation energy	Calculation of phase stability	Structural distortions	Calculation of oxygen vacancy formation energy	Oxidation states and ionic size	Experimental data on stable perovskites	BaGdO3	data_upload.csv	figshare	doi:10.6084/m9.figshare.4833587	https://doi.org/10.6084/m9.figshare.4833587	Ba	Gd
perovskite	Calculation of formation energy	Calculation of phase stability	Structural distortions	Calculation of oxygen vacancy formation energy	Oxidation states and ionic size	Experimental data on stable perovskites	BaGeO3	data_upload.csv	figshare	doi:10.6084/m9.figshare.4833587	https://doi.org/10.6084/m9.figshare.4833587	Ba	Ge
perovskite	Calculation of formation energy	Calculation of phase stability	Structural distortions	Calculation of oxygen vacancy formation energy	Oxidation states and ionic size	Experimental data on stable perovskites	BaHfO3	data_upload.csv	figshare	doi:10.6084/m9.figshare.4833587	https://doi.org/10.6084/m9.figshare.4833587	Ba	Hf
perovskite	Calculation of formation energy	Calculation of phase stability	Structural distortions	Calculation of oxygen vacancy formation energy	Oxidation states and ionic size	Experimental data on stable perovskites	BaHgO3	data_upload.csv	figshare	doi:10.6084/m9.figshare.4833587	https://doi.org/10.6084/m9.figshare.4833587	Ba	Hg
perovskite	Calculation of formation energy	Calculation of phase stability	Structural distortions	Calculation of oxygen vacancy formation energy	Oxidation states and ionic size	Experimental data on stable perovskites	BaHoO3	data_upload.csv	figshare	doi:10.6084/m9.figshare.4833587	https://doi.org/10.6084/m9.figshare.4833587	Ba	Ho
perovskite	Calculation of formation energy	Calculation of phase stability	Structural distortions	Calculation of oxygen vacancy formation energy	Oxidation states and ionic size	Experimental data on stable perovskites	BaInO3	data_upload.csv	figshare	doi:10.6084/m9.figshare.4833587	https://doi.org/10.6084/m9.figshare.4833587	Ba	In
perovskite	Calculation of formation energy	Calculation of phase stability	Structural distortions	Calculation of oxygen vacancy formation energy	Oxidation states and ionic size	Experimental data on stable perovskites	BaIrO3	data_upload.csv	figshare	doi:10.6084/m9.figshare.4833587	https://doi.org/10.6084/m9.figshare.4833587	Ba	Ir
perovskite	Calculation of formation energy	Calculation of phase stability	Structural distortions	Calculation of oxygen vacancy formation energy	Oxidation states and ionic size	Experimental data on stable perovskites	BaKO3	data_upload.csv	figshare	doi:10.6084/m9.figshare.4833587	https://doi.org/10.6084/m9.figshare.4833587	Ba	K
perovskite	Calculation of formation energy	Calculation of phase stability	Structural distortions	Calculation of oxygen vacancy formation energy	Oxidation states and ionic size	Experimental data on stable perovskites	BaLaO3	data_upload.csv	figshare	doi:10.6084/m9.figshare.4833587	https://doi.org/10.6084/m9.figshare.4833587	Ba	La
perovskite	Calculation of formation energy	Calculation of phase stability	Structural distortions	Calculation of oxygen vacancy formation energy	Oxidation states and ionic size	Experimental data on stable perovskites	BaLiO3	data_upload.csv	figshare	doi:10.6084/m9.figshare.4833587	https://doi.org/10.6084/m9.figshare.4833587	Ba	Li
perovskite	Calculation of formation energy	Calculation of phase stability	Structural distortions	Calculation of oxygen vacancy formation energy	Oxidation states and ionic size	Experimental data on stable perovskites	BaLuO3	data_upload.csv	figshare	doi:10.6084/m9.figshare.4833587	https://doi.org/10.6084/m9.figshare.4833587	Ba	Lu
perovskite	Calculation of formation energy	Calculation of phase stability	Structural distortions	Calculation of oxygen vacancy formation energy	Oxidation states and ionic size	Experimental data on stable perovskites	BaMgO3	data_upload.csv	figshare	doi:10.6084/m9.figshare.4833587	https://doi.org/10.6084/m9.figshare.4833587	Ba	Mg
perovskite	Calculation of formation energy	Calculation of phase stability	Structural distortions	Calculation of oxygen vacancy formation energy	Oxidation states and ionic size	Experimental data on stable perovskites	BaMnO3	data_upload.csv	figshare	doi:10.6084/m9.figshare.4833587	https://doi.org/10.6084/m9.figshare.4833587	Ba	Mn
perovskite	Calculation of formation energy	Calculation of phase stability	Structural distortions	Calculation of oxygen vacancy formation energy	Oxidation states and ionic size	Experimental data on stable perovskites	BaMoO3	data_upload.csv	figshare	doi:10.6084/m9.figshare.4833587	https://doi.org/10.6084/m9.figshare.4833587	Ba	Mo
perovskite	Calculation of formation energy	Calculation of phase stability	Structural distortions	Calculation of oxygen vacancy formation energy	Oxidation states and ionic size	Experimental data on stable perovskites	BaNaO3	data_upload.csv	figshare	doi:10.6084/m9.figshare.4833587	https://doi.org/10.6084/m9.figshare.4833587	Ba	Na
perovskite	Calculation of formation energy	Calculation of phase stability	Structural distortions	Calculation of oxygen vacancy formation energy	Oxidation states and ionic size	Experimental data on stable perovskites	BaNbO3	data_upload.csv	figshare	doi:10.6084/m9.figshare.4833587	https://doi.org/10.6084/m9.figshare.4833587	Ba	Nb
perovskite	Calculation of formation energy	Calculation of phase stability	Structural distortions	Calculation of oxygen vacancy formation energy	Oxidation states and ionic size	Experimental data on stable perovskites	BaNdO3	data_upload.csv	figshare	doi:10.6084/m9.figshare.4833587	https://doi.org/10.6084/m9.figshare.4833587	Ba	Nd
perovskite	Calculation of formation energy	Calculation of phase stability	Structural distortions	Calculation of oxygen vacancy formation energy	Oxidation states and ionic size	Experimental data on stable perovskites	BaNiO3	data_upload.csv	figshare	doi:10.6084/m9.figshare.4833587	https://doi.org/10.6084/m9.figshare.4833587	Ba	Ni
perovskite	Calculation of formation energy	Calculation of phase stability	Structural distortions	Calculation of oxygen vacancy formation energy	Oxidation states and ionic size	Experimental data on stable perovskites	BaNpO3	data_upload.csv	figshare	doi:10.6084/m9.figshare.4833587	https://doi.org/10.6084/m9.figshare.4833587	Ba	Np
perovskite	Calculation of formation energy	Calculation of phase stability	Structural distortions	Calculation of oxygen vacancy formation energy	Oxidation states and ionic size	Experimental data on stable perovskites	BaOsO3	data_upload.csv	figshare	doi:10.6084/m9.figshare.4833587	https://doi.org/10.6084/m9.figshare.4833587	Ba	Os
perovskite	Calculation of formation energy	Calculation of phase stability	Structural distortions	Calculation of oxygen vacancy formation energy	Oxidation states and ionic size	Experimental data on stable perovskites	BaPaO3	data_upload.csv	figshare	doi:10.6084/m9.figshare.4833587	https://doi.org/10.6084/m9.figshare.4833587	Ba	Pa
perovskite	Calculation of formation energy	Calculation of phase stability	Structural distortions	Calculation of oxygen vacancy formation energy	Oxidation states and ionic size	Experimental data on stable perovskites	BaPbO3	data_upload.csv	figshare	doi:10.6084/m9.figshare.4833587	https://doi.org/10.6084/m9.figshare.4833587	Ba	Pb
perovskite	Calculation of formation energy	Calculation of phase stability	Structural distortions	Calculation of oxygen vacancy formation energy	Oxidation states and ionic size	Experimental data on stable perovskites	BaPdO3	data_upload.csv	figshare	doi:10.6084/m9.figshare.4833587	https://doi.org/10.6084/m9.figshare.4833587	Ba	Pd
perovskite	Calculation of formation energy	Calculation of phase stability	Structural distortions	Calculation of oxygen vacancy formation energy	Oxidation states and ionic size	Experimental data on stable perovskites	BaPmO3	data_upload.csv	figshare	doi:10.6084/m9.figshare.4833587	https://doi.org/10.6084/m9.figshare.4833587	Ba	Pm
perovskite	Calculation of formation energy	Calculation of phase stability	Structural distortions	Calculation of oxygen vacancy formation energy	Oxidation states and ionic size	Experimental data on stable perovskites	BaPrO3	data_upload.csv	figshare	doi:10.6084/m9.figshare.4833587	https://doi.org/10.6084/m9.figshare.4833587	Ba	Pr
perovskite	Calculation of formation energy	Calculation of phase stability	Structural distortions	Calculation of oxygen vacancy formation energy	Oxidation states and ionic size	Experimental data on stable perovskites	BaPtO3	data_upload.csv	figshare	doi:10.6084/m9.figshare.4833587	https://doi.org/10.6084/m9.figshare.4833587	Ba	Pt
perovskite	Calculation of formation energy	Calculation of phase stability	Structural distortions	Calculation of oxygen vacancy formation energy	Oxidation states and ionic size	Experimental data on stable perovskites	BaPuO3	data_upload.csv	figshare	doi:10.6084/m9.figshare.4833587	https://doi.org/10.6084/m9.figshare.4833587	Ba	Pu
perovskite	Calculation of formation energy	Calculation of phase stability	Structural distortions	Calculation of oxygen vacancy formation energy	Oxidation states and ionic size	Experimental data on stable perovskites	BaRbO3	data_upload.csv	figshare	doi:10.6084/m9.figshare.4833587	https://doi.org/10.6084/m9.figshare.4833587	Ba	Rb
perovskite	Calculation of formation energy	Calculation of phase stability	Structural distortions	Calculation of oxygen vacancy formation energy	Oxidation states and ionic size	Experimental data on stable perovskites	BaReO3	data_upload.csv	figshare	doi:10.6084/m9.figshare.4833587	https://doi.org/10.6084/m9.figshare.4833587	Ba	Re
perovskite	Calculation of formation energy	Calculation of phase stability	Structural distortions	Calculation of oxygen vacancy formation energy	Oxidation states and ionic size	Experimental data on stable perovskites	BaRhO3	data_upload.csv	figshare	doi:10.6084/m9.figshare.4833587	https://doi.org/10.6084/m9.figshare.4833587	Ba	Rh
perovskite	Calculation of formation energy	Calculation of phase stability	Structural distortions	Calculation of oxygen vacancy formation energy	Oxidation states and ionic size	Experimental data on stable perovskites	BaRuO3	data_upload.csv	figshare	doi:10.6084/m9.figshare.4833587	https://doi.org/10.6084/m9.figshare.4833587	Ba	Ru
perovskite	Calculation of formation energy	Calculation of phase stability	Structural distortions	Calculation of oxygen vacancy formation energy	Oxidation states and ionic size	Experimental data on stable perovskites	BaSbO3	data_upload.csv	figshare	doi:10.6084/m9.figshare.4833587	https://doi.org/10.6084/m9.figshare.4833587	Ba	Sb
perovskite	Calculation of formation energy	Calculation of phase stability	Structural distortions	Calculation of oxygen vacancy formation energy	Oxidation states and ionic size	Experimental data on stable perovskites	BaScO3	data_upload.csv	figshare	doi:10.6084/m9.figshare.4833587	https://doi.org/10.6084/m9.figshare.4833587	Ba	Sc
perovskite	Calculation of formation energy	Calculation of phase stability	Structural distortions	Calculation of oxygen vacancy formation energy	Oxidation states and ionic size	Experimental data on stable perovskites	BaSiO3	data_upload.csv	figshare	doi:10.6084/m9.figshare.4833587	https://doi.org/10.6084/m9.figshare.4833587	Ba	Si
perovskite	Calculation of formation energy	Calculation of phase stability	Structural distortions	Calculation of oxygen vacancy formation energy	Oxidation states and ionic size	Experimental data on stable perovskites	BaSmO3	data_upload.csv	figshare	doi:10.6084/m9.figshare.4833587	https://doi.org/10.6084/m9.figshare.4833587	Ba	Sm
perovskite	Calculation of formation energy	Calculation of phase stability	Structural distortions	Calculation of oxygen vacancy formation energy	Oxidation states and ionic size	Experimental data on stable perovskites	BaSnO3	data_upload.csv	figshare	doi:10.6084/m9.figshare.4833587	https://doi.org/10.6084/m9.figshare.4833587	Ba	Sn
perovskite	Calculation of formation energy	Calculation of phase stability	Structural distortions	Calculation of oxygen vacancy formation energy	Oxidation states and ionic size	Experimental data on stable perovskites	BaSrO3	data_upload.csv	figshare	doi:10.6084/m9.figshare.4833587	https://doi.org/10.6084/m9.figshare.4833587	Ba	Sr
perovskite	Calculation of formation energy	Calculation of phase stability	Structural distortions	Calculation of oxygen vacancy formation energy	Oxidation states and ionic size	Experimental data on stable perovskites	BaTaO3	data_upload.csv	figshare	doi:10.6084/m9.figshare.4833587	https://doi.org/10.6084/m9.figshare.4833587	Ba	Ta
perovskite	Calculation of formation energy	Calculation of phase stability	Structural distortions	Calculation of oxygen vacancy formation energy	Oxidation states and ionic size	Experimental data on stable perovskites	BaTbO3	data_upload.csv	figshare	doi:10.6084/m9.figshare.4833587	https://doi.org/10.6084/m9.figshare.4833587	Ba	Tb
perovskite	Calculation of formation energy	Calculation of phase stability	Structural distortions	Calculation of oxygen vacancy formation energy	Oxidation states and ionic size	Experimental data on stable perovskites	BaTcO3	data_upload.csv	figshare	doi:10.6084/m9.figshare.4833587	https://doi.org/10.6084/m9.figshare.4833587	Ba	Tc
perovskite	Calculation of formation energy	Calculation of phase stability	Structural distortions	Calculation of oxygen vacancy formation energy	Oxidation states and ionic size	Experimental data on stable perovskites	BaTeO3	data_upload.csv	figshare	doi:10.6084/m9.figshare.4833587	https://doi.org/10.6084/m9.figshare.4833587	Ba	Te
perovskite	Calculation of formation energy	Calculation of phase stability	Structural distortions	Calculation of oxygen vacancy formation energy	Oxidation states and ionic size	Experimental data on stable perovskites	BaThO3	data_upload.csv	figshare	doi:10.6084/m9.figshare.4833587	https://doi.org/10.6084/m9.figshare.4833587	Ba	Th
perovskite	Calculation of formation energy	Calculation of phase stability	Structural distortions	Calculation of oxygen vacancy formation energy	Oxidation states and ionic size	Experimental data on stable perovskites	BaTiO3	data_upload.csv	figshare	doi:10.6084/m9.figshare.4833587	https://doi.org/10.6084/m9.figshare.4833587	Ba	Ti
perovskite	Calculation of formation energy	Calculation of phase stability	Structural distortions	Calculation of oxygen vacancy formation energy	Oxidation states and ionic size	Experimental data on stable perovskites	BaTlO3	data_upload.csv	figshare	doi:10.6084/m9.figshare.4833587	https://doi.org/10.6084/m9.figshare.4833587	Ba	Tl
perovskite	Calculation of formation energy	Calculation of phase stability	Structural distortions	Calculation of oxygen vacancy formation energy	Oxidation states and ionic size	Experimental data on stable perovskites	BaTmO3	data_upload.csv	figshare	doi:10.6084/m9.figshare.4833587	https://doi.org/10.6084/m9.figshare.4833587	Ba	Tm
perovskite	Calculation of formation energy	Calculation of phase stability	Structural distortions	Calculation of oxygen vacancy formation energy	Oxidation states and ionic size	Experimental data on stable perovskites	BaUO3	data_upload.csv	figshare	doi:10.6084/m9.figshare.4833587	https://doi.org/10.6084/m9.figshare.4833587	Ba	U
perovskite	Calculation of formation energy	Calculation of phase stability	Structural distortions	Calculation of oxygen vacancy formation energy	Oxidation states and ionic size	Experimental data on stable perovskites	BaVO3	data_upload.csv	figshare	doi:10.6084/m9.figshare.4833587	https://doi.org/10.6084/m9.figshare.4833587	Ba	V
perovskite	Calculation of formation energy	Calculation of phase stability	Structural distortions	Calculation of oxygen vacancy formation energy	Oxidation states and ionic size	Experimental data on stable perovskites	BaWO3	data_upload.csv	figshare	doi:10.6084/m9.figshare.4833587	https://doi.org/10.6084/m9.figshare.4833587	Ba	W
perovskite	Calculation of formation energy	Calculation of phase stability	Structural distortions	Calculation of oxygen vacancy formation energy	Oxidation states and ionic size	Experimental data on stable perovskites	BaYO3	data_upload.csv	figshare	doi:10.6084/m9.figshare.4833587	https://doi.org/10.6084/m9.figshare.4833587	Ba	Y
perovskite	Calculation of formation energy	Calculation of phase stability	Structural distortions	Calculation of oxygen vacancy formation energy	Oxidation states and ionic size	Experimental data on stable perovskites	BaYbO3	data_upload.csv	figshare	doi:10.6084/m9.figshare.4833587	https://doi.org/10.6084/m9.figshare.4833587	Ba	Yb
perovskite	Calculation of formation energy	Calculation of phase stability	Structural distortions	Calculation of oxygen vacancy formation energy	Oxidation states and ionic size	Experimental data on stable perovskites	BaZnO3	data_upload.csv	figshare	doi:10.6084/m9.figshare.4833587	https://doi.org/10.6084/m9.figshare.4833587	Ba	Zn
perovskite	Calculation of formation energy	Calculation of phase stability	Structural distortions	Calculation of oxygen vacancy formation energy	Oxidation states and ionic size	Experimental data on stable perovskites	BaZrO3	data_upload.csv	figshare	doi:10.6084/m9.figshare.4833587	https://doi.org/10.6084/m9.figshare.4833587	Ba	Zr
perovskite	Calculation of formation energy	Calculation of phase stability	Structural distortions	Calculation of oxygen vacancy formation energy	Oxidation states and ionic size	Experimental data on stable perovskites	BeAcO3	data_upload.csv	figshare	doi:10.6084/m9.figshare.4833587	https://doi.org/10.6084/m9.figshare.4833587	Be	Ac
perovskite	Calculation of formation energy	Calculation of phase stability	Structural distortions	Calculation of oxygen vacancy formation energy	Oxidation states and ionic size	Experimental data on stable perovskites	BeAgO3	data_upload.csv	figshare	doi:10.6084/m9.figshare.4833587	https://doi.org/10.6084/m9.figshare.4833587	Be	Ag
perovskite	Calculation of formation energy	Calculation of phase stability	Structural distortions	Calculation of oxygen vacancy formation energy	Oxidation states and ionic size	Experimental data on stable perovskites	BeAlO3	data_upload.csv	figshare	doi:10.6084/m9.figshare.4833587	https://doi.org/10.6084/m9.figshare.4833587	Be	Al
perovskite	Calculation of formation energy	Calculation of phase stability	Structural distortions	Calculation of oxygen vacancy formation energy	Oxidation states and ionic size	Experimental data on stable perovskites	BeAsO3	data_upload.csv	figshare	doi:10.6084/m9.figshare.4833587	https://doi.org/10.6084/m9.figshare.4833587	Be	As
perovskite	Calculation of formation energy	Calculation of phase stability	Structural distortions	Calculation of oxygen vacancy formation energy	Oxidation states and ionic size	Experimental data on stable perovskites	BeAuO3	data_upload.csv	figshare	doi:10.6084/m9.figshare.4833587	https://doi.org/10.6084/m9.figshare.4833587	Be	Au
perovskite	Calculation of formation energy	Calculation of phase stability	Structural distortions	Calculation of oxygen vacancy formation energy	Oxidation states and ionic size	Experimental data on stable perovskites	BeBO3	data_upload.csv	figshare	doi:10.6084/m9.figshare.4833587	https://doi.org/10.6084/m9.figshare.4833587	Be	B
perovskite	Calculation of formation energy	Calculation of phase stability	Structural distortions	Calculation of oxygen vacancy formation energy	Oxidation states and ionic size	Experimental data on stable perovskites	BeBaO3	data_upload.csv	figshare	doi:10.6084/m9.figshare.4833587	https://doi.org/10.6084/m9.figshare.4833587	Be	Ba
perovskite	Calculation of formation energy	Calculation of phase stability	Structural distortions	Calculation of oxygen vacancy formation energy	Oxidation states and ionic size	Experimental data on stable perovskites	Be2O3	data_upload.csv	figshare	doi:10.6084/m9.figshare.4833587	https://doi.org/10.6084/m9.figshare.4833587	Be	Be
perovskite	Calculation of formation energy	Calculation of phase stability	Structural distortions	Calculation of oxygen vacancy formation energy	Oxidation states and ionic size	Experimental data on stable perovskites	BeBiO3	data_upload.csv	figshare	doi:10.6084/m9.figshare.4833587	https://doi.org/10.6084/m9.figshare.4833587	Be	Bi
perovskite	Calculation of formation energy	Calculation of phase stability	Structural distortions	Calculation of oxygen vacancy formation energy	Oxidation states and ionic size	Experimental data on stable perovskites	BeCaO3	data_upload.csv	figshare	doi:10.6084/m9.figshare.4833587	https://doi.org/10.6084/m9.figshare.4833587	Be	Ca
perovskite	Calculation of formation energy	Calculation of phase stability	Structural distortions	Calculation of oxygen vacancy formation energy	Oxidation states and ionic size	Experimental data on stable perovskites	BeCdO3	data_upload.csv	figshare	doi:10.6084/m9.figshare.4833587	https://doi.org/10.6084/m9.figshare.4833587	Be	Cd
perovskite	Calculation of formation energy	Calculation of phase stability	Structural distortions	Calculation of oxygen vacancy formation energy	Oxidation states and ionic size	Experimental data on stable perovskites	BeCeO3	data_upload.csv	figshare	doi:10.6084/m9.figshare.4833587	https://doi.org/10.6084/m9.figshare.4833587	Be	Ce
perovskite	Calculation of formation energy	Calculation of phase stability	Structural distortions	Calculation of oxygen vacancy formation energy	Oxidation states and ionic size	Experimental data on stable perovskites	BeCoO3	data_upload.csv	figshare	doi:10.6084/m9.figshare.4833587	https://doi.org/10.6084/m9.figshare.4833587	Be	Co
perovskite	Calculation of formation energy	Calculation of phase stability	Structural distortions	Calculation of oxygen vacancy formation energy	Oxidation states and ionic size	Experimental data on stable perovskites	BeCrO3	data_upload.csv	figshare	doi:10.6084/m9.figshare.4833587	https://doi.org/10.6084/m9.figshare.4833587	Be	Cr
perovskite	Calculation of formation energy	Calculation of phase stability	Structural distortions	Calculation of oxygen vacancy formation energy	Oxidation states and ionic size	Experimental data on stable perovskites	BeCsO3	data_upload.csv	figshare	doi:10.6084/m9.figshare.4833587	https://doi.org/10.6084/m9.figshare.4833587	Be	Cs
perovskite	Calculation of formation energy	Calculation of phase stability	Structural distortions	Calculation of oxygen vacancy formation energy	Oxidation states and ionic size	Experimental data on stable perovskites	BeCuO3	data_upload.csv	figshare	doi:10.6084/m9.figshare.4833587	https://doi.org/10.6084/m9.figshare.4833587	Be	Cu
perovskite	Calculation of formation energy	Calculation of phase stability	Structural distortions	Calculation of oxygen vacancy formation energy	Oxidation states and ionic size	Experimental data on stable perovskites	BeDyO3	data_upload.csv	figshare	doi:10.6084/m9.figshare.4833587	https://doi.org/10.6084/m9.figshare.4833587	Be	Dy
perovskite	Calculation of formation energy	Calculation of phase stability	Structural distortions	Calculation of oxygen vacancy formation energy	Oxidation states and ionic size	Experimental data on stable perovskites	BeErO3	data_upload.csv	figshare	doi:10.6084/m9.figshare.4833587	https://doi.org/10.6084/m9.figshare.4833587	Be	Er
perovskite	Calculation of formation energy	Calculation of phase stability	Structural distortions	Calculation of oxygen vacancy formation energy	Oxidation states and ionic size	Experimental data on stable perovskites	BeEuO3	data_upload.csv	figshare	doi:10.6084/m9.figshare.4833587	https://doi.org/10.6084/m9.figshare.4833587	Be	Eu
perovskite	Calculation of formation energy	Calculation of phase stability	Structural distortions	Calculation of oxygen vacancy formation energy	Oxidation states and ionic size	Experimental data on stable perovskites	BeFeO3	data_upload.csv	figshare	doi:10.6084/m9.figshare.4833587	https://doi.org/10.6084/m9.figshare.4833587	Be	Fe
perovskite	Calculation of formation energy	Calculation of phase stability	Structural distortions	Calculation of oxygen vacancy formation energy	Oxidation states and ionic size	Experimental data on stable perovskites	BeGaO3	data_upload.csv	figshare	doi:10.6084/m9.figshare.4833587	https://doi.org/10.6084/m9.figshare.4833587	Be	Ga
perovskite	Calculation of formation energy	Calculation of phase stability	Structural distortions	Calculation of oxygen vacancy formation energy	Oxidation states and ionic size	Experimental data on stable perovskites	BeGdO3	data_upload.csv	figshare	doi:10.6084/m9.figshare.4833587	https://doi.org/10.6084/m9.figshare.4833587	Be	Gd
perovskite	Calculation of formation energy	Calculation of phase stability	Structural distortions	Calculation of oxygen vacancy formation energy	Oxidation states and ionic size	Experimental data on stable perovskites	BeGeO3	data_upload.csv	figshare	doi:10.6084/m9.figshare.4833587	https://doi.org/10.6084/m9.figshare.4833587	Be	Ge
perovskite	Calculation of formation energy	Calculation of phase stability	Structural distortions	Calculation of oxygen vacancy formation energy	Oxidation states and ionic size	Experimental data on stable perovskites	BeHfO3	data_upload.csv	figshare	doi:10.6084/m9.figshare.4833587	https://doi.org/10.6084/m9.figshare.4833587	Be	Hf
perovskite	Calculation of formation energy	Calculation of phase stability	Structural distortions	Calculation of oxygen vacancy formation energy	Oxidation states and ionic size	Experimental data on stable perovskites	BeHgO3	data_upload.csv	figshare	doi:10.6084/m9.figshare.4833587	https://doi.org/10.6084/m9.figshare.4833587	Be	Hg
perovskite	Calculation of formation energy	Calculation of phase stability	Structural distortions	Calculation of oxygen vacancy formation energy	Oxidation states and ionic size	Experimental data on stable perovskites	BeHoO3	data_upload.csv	figshare	doi:10.6084/m9.figshare.4833587	https://doi.org/10.6084/m9.figshare.4833587	Be	Ho
perovskite	Calculation of formation energy	Calculation of phase stability	Structural distortions	Calculation of oxygen vacancy formation energy	Oxidation states and ionic size	Experimental data on stable perovskites	BeInO3	data_upload.csv	figshare	doi:10.6084/m9.figshare.4833587	https://doi.org/10.6084/m9.figshare.4833587	Be	In
perovskite	Calculation of formation energy	Calculation of phase stability	Structural distortions	Calculation of oxygen vacancy formation energy	Oxidation states and ionic size	Experimental data on stable perovskites	BeIrO3	data_upload.csv	figshare	doi:10.6084/m9.figshare.4833587	https://doi.org/10.6084/m9.figshare.4833587	Be	Ir
perovskite	Calculation of formation energy	Calculation of phase stability	Structural distortions	Calculation of oxygen vacancy formation energy	Oxidation states and ionic size	Experimental data on stable perovskites	BeKO3	data_upload.csv	figshare	doi:10.6084/m9.figshare.4833587	https://doi.org/10.6084/m9.figshare.4833587	Be	K
perovskite	Calculation of formation energy	Calculation of phase stability	Structural distortions	Calculation of oxygen vacancy formation energy	Oxidation states and ionic size	Experimental data on stable perovskites	BeLaO3	data_upload.csv	figshare	doi:10.6084/m9.figshare.4833587	https://doi.org/10.6084/m9.figshare.4833587	Be	La
perovskite	Calculation of formation energy	Calculation of phase stability	Structural distortions	Calculation of oxygen vacancy formation energy	Oxidation states and ionic size	Experimental data on stable perovskites	BeLiO3	data_upload.csv	figshare	doi:10.6084/m9.figshare.4833587	https://doi.org/10.6084/m9.figshare.4833587	Be	Li
perovskite	Calculation of formation energy	Calculation of phase stability	Structural distortions	Calculation of oxygen vacancy formation energy	Oxidation states and ionic size	Experimental data on stable perovskites	BeLuO3	data_upload.csv	figshare	doi:10.6084/m9.figshare.4833587	https://doi.org/10.6084/m9.figshare.4833587	Be	Lu
perovskite	Calculation of formation energy	Calculation of phase stability	Structural distortions	Calculation of oxygen vacancy formation energy	Oxidation states and ionic size	Experimental data on stable perovskites	BeMgO3	data_upload.csv	figshare	doi:10.6084/m9.figshare.4833587	https://doi.org/10.6084/m9.figshare.4833587	Be	Mg
perovskite	Calculation of formation energy	Calculation of phase stability	Structural distortions	Calculation of oxygen vacancy formation energy	Oxidation states and ionic size	Experimental data on stable perovskites	BeMnO3	data_upload.csv	figshare	doi:10.6084/m9.figshare.4833587	https://doi.org/10.6084/m9.figshare.4833587	Be	Mn
perovskite	Calculation of formation energy	Calculation of phase stability	Structural distortions	Calculation of oxygen vacancy formation energy	Oxidation states and ionic size	Experimental data on stable perovskites	BeMoO3	data_upload.csv	figshare	doi:10.6084/m9.figshare.4833587	https://doi.org/10.6084/m9.figshare.4833587	Be	Mo
perovskite	Calculation of formation energy	Calculation of phase stability	Structural distortions	Calculation of oxygen vacancy formation energy	Oxidation states and ionic size	Experimental data on stable perovskites	BeNaO3	data_upload.csv	figshare	doi:10.6084/m9.figshare.4833587	https://doi.org/10.6084/m9.figshare.4833587	Be	Na
perovskite	Calculation of formation energy	Calculation of phase stability	Structural distortions	Calculation of oxygen vacancy formation energy	Oxidation states and ionic size	Experimental data on stable perovskites	BeNbO3	data_upload.csv	figshare	doi:10.6084/m9.figshare.4833587	https://doi.org/10.6084/m9.figshare.4833587	Be	Nb
perovskite	Calculation of formation energy	Calculation of phase stability	Structural distortions	Calculation of oxygen vacancy formation energy	Oxidation states and ionic size	Experimental data on stable perovskites	BeNdO3	data_upload.csv	figshare	doi:10.6084/m9.figshare.4833587	https://doi.org/10.6084/m9.figshare.4833587	Be	Nd
perovskite	Calculation of formation energy	Calculation of phase stability	Structural distortions	Calculation of oxygen vacancy formation energy	Oxidation states and ionic size	Experimental data on stable perovskites	BeNiO3	data_upload.csv	figshare	doi:10.6084/m9.figshare.4833587	https://doi.org/10.6084/m9.figshare.4833587	Be	Ni
perovskite	Calculation of formation energy	Calculation of phase stability	Structural distortions	Calculation of oxygen vacancy formation energy	Oxidation states and ionic size	Experimental data on stable perovskites	BeNpO3	data_upload.csv	figshare	doi:10.6084/m9.figshare.4833587	https://doi.org/10.6084/m9.figshare.4833587	Be	Np
perovskite	Calculation of formation energy	Calculation of phase stability	Structural distortions	Calculation of oxygen vacancy formation energy	Oxidation states and ionic size	Experimental data on stable perovskites	BeOsO3	data_upload.csv	figshare	doi:10.6084/m9.figshare.4833587	https://doi.org/10.6084/m9.figshare.4833587	Be	Os
perovskite	Calculation of formation energy	Calculation of phase stability	Structural distortions	Calculation of oxygen vacancy formation energy	Oxidation states and ionic size	Experimental data on stable perovskites	BePaO3	data_upload.csv	figshare	doi:10.6084/m9.figshare.4833587	https://doi.org/10.6084/m9.figshare.4833587	Be	Pa
perovskite	Calculation of formation energy	Calculation of phase stability	Structural distortions	Calculation of oxygen vacancy formation energy	Oxidation states and ionic size	Experimental data on stable perovskites	BePbO3	data_upload.csv	figshare	doi:10.6084/m9.figshare.4833587	https://doi.org/10.6084/m9.figshare.4833587	Be	Pb
perovskite	Calculation of formation energy	Calculation of phase stability	Structural distortions	Calculation of oxygen vacancy formation energy	Oxidation states and ionic size	Experimental data on stable perovskites	BePdO3	data_upload.csv	figshare	doi:10.6084/m9.figshare.4833587	https://doi.org/10.6084/m9.figshare.4833587	Be	Pd
perovskite	Calculation of formation energy	Calculation of phase stability	Structural distortions	Calculation of oxygen vacancy formation energy	Oxidation states and ionic size	Experimental data on stable perovskites	BePmO3	data_upload.csv	figshare	doi:10.6084/m9.figshare.4833587	https://doi.org/10.6084/m9.figshare.4833587	Be	Pm
perovskite	Calculation of formation energy	Calculation of phase stability	Structural distortions	Calculation of oxygen vacancy formation energy	Oxidation states and ionic size	Experimental data on stable perovskites	BePrO3	data_upload.csv	figshare	doi:10.6084/m9.figshare.4833587	https://doi.org/10.6084/m9.figshare.4833587	Be	Pr
perovskite	Calculation of formation energy	Calculation of phase stability	Structural distortions	Calculation of oxygen vacancy formation energy	Oxidation states and ionic size	Experimental data on stable perovskites	BePtO3	data_upload.csv	figshare	doi:10.6084/m9.figshare.4833587	https://doi.org/10.6084/m9.figshare.4833587	Be	Pt
perovskite	Calculation of formation energy	Calculation of phase stability	Structural distortions	Calculation of oxygen vacancy formation energy	Oxidation states and ionic size	Experimental data on stable perovskites	BePuO3	data_upload.csv	figshare	doi:10.6084/m9.figshare.4833587	https://doi.org/10.6084/m9.figshare.4833587	Be	Pu
perovskite	Calculation of formation energy	Calculation of phase stability	Structural distortions	Calculation of oxygen vacancy formation energy	Oxidation states and ionic size	Experimental data on stable perovskites	BeRbO3	data_upload.csv	figshare	doi:10.6084/m9.figshare.4833587	https://doi.org/10.6084/m9.figshare.4833587	Be	Rb
perovskite	Calculation of formation energy	Calculation of phase stability	Structural distortions	Calculation of oxygen vacancy formation energy	Oxidation states and ionic size	Experimental data on stable perovskites	BeReO3	data_upload.csv	figshare	doi:10.6084/m9.figshare.4833587	https://doi.org/10.6084/m9.figshare.4833587	Be	Re
perovskite	Calculation of formation energy	Calculation of phase stability	Structural distortions	Calculation of oxygen vacancy formation energy	Oxidation states and ionic size	Experimental data on stable perovskites	BeRhO3	data_upload.csv	figshare	doi:10.6084/m9.figshare.4833587	https://doi.org/10.6084/m9.figshare.4833587	Be	Rh
perovskite	Calculation of formation energy	Calculation of phase stability	Structural distortions	Calculation of oxygen vacancy formation energy	Oxidation states and ionic size	Experimental data on stable perovskites	BeRuO3	data_upload.csv	figshare	doi:10.6084/m9.figshare.4833587	https://doi.org/10.6084/m9.figshare.4833587	Be	Ru
perovskite	Calculation of formation energy	Calculation of phase stability	Structural distortions	Calculation of oxygen vacancy formation energy	Oxidation states and ionic size	Experimental data on stable perovskites	BeSbO3	data_upload.csv	figshare	doi:10.6084/m9.figshare.4833587	https://doi.org/10.6084/m9.figshare.4833587	Be	Sb
perovskite	Calculation of formation energy	Calculation of phase stability	Structural distortions	Calculation of oxygen vacancy formation energy	Oxidation states and ionic size	Experimental data on stable perovskites	BeScO3	data_upload.csv	figshare	doi:10.6084/m9.figshare.4833587	https://doi.org/10.6084/m9.figshare.4833587	Be	Sc
perovskite	Calculation of formation energy	Calculation of phase stability	Structural distortions	Calculation of oxygen vacancy formation energy	Oxidation states and ionic size	Experimental data on stable perovskites	BeSiO3	data_upload.csv	figshare	doi:10.6084/m9.figshare.4833587	https://doi.org/10.6084/m9.figshare.4833587	Be	Si
perovskite	Calculation of formation energy	Calculation of phase stability	Structural distortions	Calculation of oxygen vacancy formation energy	Oxidation states and ionic size	Experimental data on stable perovskites	BeSmO3	data_upload.csv	figshare	doi:10.6084/m9.figshare.4833587	https://doi.org/10.6084/m9.figshare.4833587	Be	Sm
perovskite	Calculation of formation energy	Calculation of phase stability	Structural distortions	Calculation of oxygen vacancy formation energy	Oxidation states and ionic size	Experimental data on stable perovskites	BeSnO3	data_upload.csv	figshare	doi:10.6084/m9.figshare.4833587	https://doi.org/10.6084/m9.figshare.4833587	Be	Sn
perovskite	Calculation of formation energy	Calculation of phase stability	Structural distortions	Calculation of oxygen vacancy formation energy	Oxidation states and ionic size	Experimental data on stable perovskites	BeSrO3	data_upload.csv	figshare	doi:10.6084/m9.figshare.4833587	https://doi.org/10.6084/m9.figshare.4833587	Be	Sr
perovskite	Calculation of formation energy	Calculation of phase stability	Structural distortions	Calculation of oxygen vacancy formation energy	Oxidation states and ionic size	Experimental data on stable perovskites	BeTaO3	data_upload.csv	figshare	doi:10.6084/m9.figshare.4833587	https://doi.org/10.6084/m9.figshare.4833587	Be	Ta
perovskite	Calculation of formation energy	Calculation of phase stability	Structural distortions	Calculation of oxygen vacancy formation energy	Oxidation states and ionic size	Experimental data on stable perovskites	BeTbO3	data_upload.csv	figshare	doi:10.6084/m9.figshare.4833587	https://doi.org/10.6084/m9.figshare.4833587	Be	Tb
perovskite	Calculation of formation energy	Calculation of phase stability	Structural distortions	Calculation of oxygen vacancy formation energy	Oxidation states and ionic size	Experimental data on stable perovskites	BeTcO3	data_upload.csv	figshare	doi:10.6084/m9.figshare.4833587	https://doi.org/10.6084/m9.figshare.4833587	Be	Tc
perovskite	Calculation of formation energy	Calculation of phase stability	Structural distortions	Calculation of oxygen vacancy formation energy	Oxidation states and ionic size	Experimental data on stable perovskites	BeTeO3	data_upload.csv	figshare	doi:10.6084/m9.figshare.4833587	https://doi.org/10.6084/m9.figshare.4833587	Be	Te
perovskite	Calculation of formation energy	Calculation of phase stability	Structural distortions	Calculation of oxygen vacancy formation energy	Oxidation states and ionic size	Experimental data on stable perovskites	BeThO3	data_upload.csv	figshare	doi:10.6084/m9.figshare.4833587	https://doi.org/10.6084/m9.figshare.4833587	Be	Th
perovskite	Calculation of formation energy	Calculation of phase stability	Structural distortions	Calculation of oxygen vacancy formation energy	Oxidation states and ionic size	Experimental data on stable perovskites	BeTiO3	data_upload.csv	figshare	doi:10.6084/m9.figshare.4833587	https://doi.org/10.6084/m9.figshare.4833587	Be	Ti
perovskite	Calculation of formation energy	Calculation of phase stability	Structural distortions	Calculation of oxygen vacancy formation energy	Oxidation states and ionic size	Experimental data on stable perovskites	BeTlO3	data_upload.csv	figshare	doi:10.6084/m9.figshare.4833587	https://doi.org/10.6084/m9.figshare.4833587	Be	Tl
perovskite	Calculation of formation energy	Calculation of phase stability	Structural distortions	Calculation of oxygen vacancy formation energy	Oxidation states and ionic size	Experimental data on stable perovskites	BeTmO3	data_upload.csv	figshare	doi:10.6084/m9.figshare.4833587	https://doi.org/10.6084/m9.figshare.4833587	Be	Tm
perovskite	Calculation of formation energy	Calculation of phase stability	Structural distortions	Calculation of oxygen vacancy formation energy	Oxidation states and ionic size	Experimental data on stable perovskites	BeUO3	data_upload.csv	figshare	doi:10.6084/m9.figshare.4833587	https://doi.org/10.6084/m9.figshare.4833587	Be	U
perovskite	Calculation of formation energy	Calculation of phase stability	Structural distortions	Calculation of oxygen vacancy formation energy	Oxidation states and ionic size	Experimental data on stable perovskites	BeVO3	data_upload.csv	figshare	doi:10.6084/m9.figshare.4833587	https://doi.org/10.6084/m9.figshare.4833587	Be	V
perovskite	Calculation of formation energy	Calculation of phase stability	Structural distortions	Calculation of oxygen vacancy formation energy	Oxidation states and ionic size	Experimental data on stable perovskites	BeWO3	data_upload.csv	figshare	doi:10.6084/m9.figshare.4833587	https://doi.org/10.6084/m9.figshare.4833587	Be	W
perovskite	Calculation of formation energy	Calculation of phase stability	Structural distortions	Calculation of oxygen vacancy formation energy	Oxidation states and ionic size	Experimental data on stable perovskites	BeYO3	data_upload.csv	figshare	doi:10.6084/m9.figshare.4833587	https://doi.org/10.6084/m9.figshare.4833587	Be	Y
perovskite	Calculation of formation energy	Calculation of phase stability	Structural distortions	Calculation of oxygen vacancy formation energy	Oxidation states and ionic size	Experimental data on stable perovskites	BeYbO3	data_upload.csv	figshare	doi:10.6084/m9.figshare.4833587	https://doi.org/10.6084/m9.figshare.4833587	Be	Yb
perovskite	Calculation of formation energy	Calculation of phase stability	Structural distortions	Calculation of oxygen vacancy formation energy	Oxidation states and ionic size	Experimental data on stable perovskites	BeZnO3	data_upload.csv	figshare	doi:10.6084/m9.figshare.4833587	https://doi.org/10.6084/m9.figshare.4833587	Be	Zn
perovskite	Calculation of formation energy	Calculation of phase stability	Structural distortions	Calculation of oxygen vacancy formation energy	Oxidation states and ionic size	Experimental data on stable perovskites	BeZrO3	data_upload.csv	figshare	doi:10.6084/m9.figshare.4833587	https://doi.org/10.6084/m9.figshare.4833587	Be	Zr
perovskite	Calculation of formation energy	Calculation of phase stability	Structural distortions	Calculation of oxygen vacancy formation energy	Oxidation states and ionic size	Experimental data on stable perovskites	BiAcO3	data_upload.csv	figshare	doi:10.6084/m9.figshare.4833587	https://doi.org/10.6084/m9.figshare.4833587	Bi	Ac
perovskite	Calculation of formation energy	Calculation of phase stability	Structural distortions	Calculation of oxygen vacancy formation energy	Oxidation states and ionic size	Experimental data on stable perovskites	BiAgO3	data_upload.csv	figshare	doi:10.6084/m9.figshare.4833587	https://doi.org/10.6084/m9.figshare.4833587	Bi	Ag
perovskite	Calculation of formation energy	Calculation of phase stability	Structural distortions	Calculation of oxygen vacancy formation energy	Oxidation states and ionic size	Experimental data on stable perovskites	BiAlO3	data_upload.csv	figshare	doi:10.6084/m9.figshare.4833587	https://doi.org/10.6084/m9.figshare.4833587	Bi	Al
perovskite	Calculation of formation energy	Calculation of phase stability	Structural distortions	Calculation of oxygen vacancy formation energy	Oxidation states and ionic size	Experimental data on stable perovskites	BiAsO3	data_upload.csv	figshare	doi:10.6084/m9.figshare.4833587	https://doi.org/10.6084/m9.figshare.4833587	Bi	As
perovskite	Calculation of formation energy	Calculation of phase stability	Structural distortions	Calculation of oxygen vacancy formation energy	Oxidation states and ionic size	Experimental data on stable perovskites	BiAuO3	data_upload.csv	figshare	doi:10.6084/m9.figshare.4833587	https://doi.org/10.6084/m9.figshare.4833587	Bi	Au
perovskite	Calculation of formation energy	Calculation of phase stability	Structural distortions	Calculation of oxygen vacancy formation energy	Oxidation states and ionic size	Experimental data on stable perovskites	BiBO3	data_upload.csv	figshare	doi:10.6084/m9.figshare.4833587	https://doi.org/10.6084/m9.figshare.4833587	Bi	B
perovskite	Calculation of formation energy	Calculation of phase stability	Structural distortions	Calculation of oxygen vacancy formation energy	Oxidation states and ionic size	Experimental data on stable perovskites	BiBaO3	data_upload.csv	figshare	doi:10.6084/m9.figshare.4833587	https://doi.org/10.6084/m9.figshare.4833587	Bi	Ba
perovskite	Calculation of formation energy	Calculation of phase stability	Structural distortions	Calculation of oxygen vacancy formation energy	Oxidation states and ionic size	Experimental data on stable perovskites	BiBeO3	data_upload.csv	figshare	doi:10.6084/m9.figshare.4833587	https://doi.org/10.6084/m9.figshare.4833587	Bi	Be
perovskite	Calculation of formation energy	Calculation of phase stability	Structural distortions	Calculation of oxygen vacancy formation energy	Oxidation states and ionic size	Experimental data on stable perovskites	Bi2O3	data_upload.csv	figshare	doi:10.6084/m9.figshare.4833587	https://doi.org/10.6084/m9.figshare.4833587	Bi	Bi
perovskite	Calculation of formation energy	Calculation of phase stability	Structural distortions	Calculation of oxygen vacancy formation energy	Oxidation states and ionic size	Experimental data on stable perovskites	BiCaO3	data_upload.csv	figshare	doi:10.6084/m9.figshare.4833587	https://doi.org/10.6084/m9.figshare.4833587	Bi	Ca
perovskite	Calculation of formation energy	Calculation of phase stability	Structural distortions	Calculation of oxygen vacancy formation energy	Oxidation states and ionic size	Experimental data on stable perovskites	BiCdO3	data_upload.csv	figshare	doi:10.6084/m9.figshare.4833587	https://doi.org/10.6084/m9.figshare.4833587	Bi	Cd
perovskite	Calculation of formation energy	Calculation of phase stability	Structural distortions	Calculation of oxygen vacancy formation energy	Oxidation states and ionic size	Experimental data on stable perovskites	BiCeO3	data_upload.csv	figshare	doi:10.6084/m9.figshare.4833587	https://doi.org/10.6084/m9.figshare.4833587	Bi	Ce
perovskite	Calculation of formation energy	Calculation of phase stability	Structural distortions	Calculation of oxygen vacancy formation energy	Oxidation states and ionic size	Experimental data on stable perovskites	BiCoO3	data_upload.csv	figshare	doi:10.6084/m9.figshare.4833587	https://doi.org/10.6084/m9.figshare.4833587	Bi	Co
perovskite	Calculation of formation energy	Calculation of phase stability	Structural distortions	Calculation of oxygen vacancy formation energy	Oxidation states and ionic size	Experimental data on stable perovskites	BiCrO3	data_upload.csv	figshare	doi:10.6084/m9.figshare.4833587	https://doi.org/10.6084/m9.figshare.4833587	Bi	Cr
perovskite	Calculation of formation energy	Calculation of phase stability	Structural distortions	Calculation of oxygen vacancy formation energy	Oxidation states and ionic size	Experimental data on stable perovskites	BiCsO3	data_upload.csv	figshare	doi:10.6084/m9.figshare.4833587	https://doi.org/10.6084/m9.figshare.4833587	Bi	Cs
perovskite	Calculation of formation energy	Calculation of phase stability	Structural distortions	Calculation of oxygen vacancy formation energy	Oxidation states and ionic size	Experimental data on stable perovskites	BiCuO3	data_upload.csv	figshare	doi:10.6084/m9.figshare.4833587	https://doi.org/10.6084/m9.figshare.4833587	Bi	Cu
perovskite	Calculation of formation energy	Calculation of phase stability	Structural distortions	Calculation of oxygen vacancy formation energy	Oxidation states and ionic size	Experimental data on stable perovskites	BiDyO3	data_upload.csv	figshare	doi:10.6084/m9.figshare.4833587	https://doi.org/10.6084/m9.figshare.4833587	Bi	Dy
perovskite	Calculation of formation energy	Calculation of phase stability	Structural distortions	Calculation of oxygen vacancy formation energy	Oxidation states and ionic size	Experimental data on stable perovskites	BiErO3	data_upload.csv	figshare	doi:10.6084/m9.figshare.4833587	https://doi.org/10.6084/m9.figshare.4833587	Bi	Er
perovskite	Calculation of formation energy	Calculation of phase stability	Structural distortions	Calculation of oxygen vacancy formation energy	Oxidation states and ionic size	Experimental data on stable perovskites	BiEuO3	data_upload.csv	figshare	doi:10.6084/m9.figshare.4833587	https://doi.org/10.6084/m9.figshare.4833587	Bi	Eu
perovskite	Calculation of formation energy	Calculation of phase stability	Structural distortions	Calculation of oxygen vacancy formation energy	Oxidation states and ionic size	Experimental data on stable perovskites	BiFeO3	data_upload.csv	figshare	doi:10.6084/m9.figshare.4833587	https://doi.org/10.6084/m9.figshare.4833587	Bi	Fe
perovskite	Calculation of formation energy	Calculation of phase stability	Structural distortions	Calculation of oxygen vacancy formation energy	Oxidation states and ionic size	Experimental data on stable perovskites	BiGaO3	data_upload.csv	figshare	doi:10.6084/m9.figshare.4833587	https://doi.org/10.6084/m9.figshare.4833587	Bi	Ga
perovskite	Calculation of formation energy	Calculation of phase stability	Structural distortions	Calculation of oxygen vacancy formation energy	Oxidation states and ionic size	Experimental data on stable perovskites	BiGdO3	data_upload.csv	figshare	doi:10.6084/m9.figshare.4833587	https://doi.org/10.6084/m9.figshare.4833587	Bi	Gd
perovskite	Calculation of formation energy	Calculation of phase stability	Structural distortions	Calculation of oxygen vacancy formation energy	Oxidation states and ionic size	Experimental data on stable perovskites	BiGeO3	data_upload.csv	figshare	doi:10.6084/m9.figshare.4833587	https://doi.org/10.6084/m9.figshare.4833587	Bi	Ge
perovskite	Calculation of formation energy	Calculation of phase stability	Structural distortions	Calculation of oxygen vacancy formation energy	Oxidation states and ionic size	Experimental data on stable perovskites	BiHfO3	data_upload.csv	figshare	doi:10.6084/m9.figshare.4833587	https://doi.org/10.6084/m9.figshare.4833587	Bi	Hf
perovskite	Calculation of formation energy	Calculation of phase stability	Structural distortions	Calculation of oxygen vacancy formation energy	Oxidation states and ionic size	Experimental data on stable perovskites	BiHgO3	data_upload.csv	figshare	doi:10.6084/m9.figshare.4833587	https://doi.org/10.6084/m9.figshare.4833587	Bi	Hg
perovskite	Calculation of formation energy	Calculation of phase stability	Structural distortions	Calculation of oxygen vacancy formation energy	Oxidation states and ionic size	Experimental data on stable perovskites	BiHoO3	data_upload.csv	figshare	doi:10.6084/m9.figshare.4833587	https://doi.org/10.6084/m9.figshare.4833587	Bi	Ho
perovskite	Calculation of formation energy	Calculation of phase stability	Structural distortions	Calculation of oxygen vacancy formation energy	Oxidation states and ionic size	Experimental data on stable perovskites	BiInO3	data_upload.csv	figshare	doi:10.6084/m9.figshare.4833587	https://doi.org/10.6084/m9.figshare.4833587	Bi	In
perovskite	Calculation of formation energy	Calculation of phase stability	Structural distortions	Calculation of oxygen vacancy formation energy	Oxidation states and ionic size	Experimental data on stable perovskites	BiIrO3	data_upload.csv	figshare	doi:10.6084/m9.figshare.4833587	https://doi.org/10.6084/m9.figshare.4833587	Bi	Ir
perovskite	Calculation of formation energy	Calculation of phase stability	Structural distortions	Calculation of oxygen vacancy formation energy	Oxidation states and ionic size	Experimental data on stable perovskites	BiKO3	data_upload.csv	figshare	doi:10.6084/m9.figshare.4833587	https://doi.org/10.6084/m9.figshare.4833587	Bi	K
perovskite	Calculation of formation energy	Calculation of phase stability	Structural distortions	Calculation of oxygen vacancy formation energy	Oxidation states and ionic size	Experimental data on stable perovskites	BiLaO3	data_upload.csv	figshare	doi:10.6084/m9.figshare.4833587	https://doi.org/10.6084/m9.figshare.4833587	Bi	La
perovskite	Calculation of formation energy	Calculation of phase stability	Structural distortions	Calculation of oxygen vacancy formation energy	Oxidation states and ionic size	Experimental data on stable perovskites	BiLiO3	data_upload.csv	figshare	doi:10.6084/m9.figshare.4833587	https://doi.org/10.6084/m9.figshare.4833587	Bi	Li
perovskite	Calculation of formation energy	Calculation of phase stability	Structural distortions	Calculation of oxygen vacancy formation energy	Oxidation states and ionic size	Experimental data on stable perovskites	BiLuO3	data_upload.csv	figshare	doi:10.6084/m9.figshare.4833587	https://doi.org/10.6084/m9.figshare.4833587	Bi	Lu
perovskite	Calculation of formation energy	Calculation of phase stability	Structural distortions	Calculation of oxygen vacancy formation energy	Oxidation states and ionic size	Experimental data on stable perovskites	BiMgO3	data_upload.csv	figshare	doi:10.6084/m9.figshare.4833587	https://doi.org/10.6084/m9.figshare.4833587	Bi	Mg
perovskite	Calculation of formation energy	Calculation of phase stability	Structural distortions	Calculation of oxygen vacancy formation energy	Oxidation states and ionic size	Experimental data on stable perovskites	BiMnO3	data_upload.csv	figshare	doi:10.6084/m9.figshare.4833587	https://doi.org/10.6084/m9.figshare.4833587	Bi	Mn
perovskite	Calculation of formation energy	Calculation of phase stability	Structural distortions	Calculation of oxygen vacancy formation energy	Oxidation states and ionic size	Experimental data on stable perovskites	BiMoO3	data_upload.csv	figshare	doi:10.6084/m9.figshare.4833587	https://doi.org/10.6084/m9.figshare.4833587	Bi	Mo
perovskite	Calculation of formation energy	Calculation of phase stability	Structural distortions	Calculation of oxygen vacancy formation energy	Oxidation states and ionic size	Experimental data on stable perovskites	BiNaO3	data_upload.csv	figshare	doi:10.6084/m9.figshare.4833587	https://doi.org/10.6084/m9.figshare.4833587	Bi	Na
perovskite	Calculation of formation energy	Calculation of phase stability	Structural distortions	Calculation of oxygen vacancy formation energy	Oxidation states and ionic size	Experimental data on stable perovskites	BiNbO3	data_upload.csv	figshare	doi:10.6084/m9.figshare.4833587	https://doi.org/10.6084/m9.figshare.4833587	Bi	Nb
perovskite	Calculation of formation energy	Calculation of phase stability	Structural distortions	Calculation of oxygen vacancy formation energy	Oxidation states and ionic size	Experimental data on stable perovskites	BiNdO3	data_upload.csv	figshare	doi:10.6084/m9.figshare.4833587	https://doi.org/10.6084/m9.figshare.4833587	Bi	Nd
perovskite	Calculation of formation energy	Calculation of phase stability	Structural distortions	Calculation of oxygen vacancy formation energy	Oxidation states and ionic size	Experimental data on stable perovskites	BiNiO3	data_upload.csv	figshare	doi:10.6084/m9.figshare.4833587	https://doi.org/10.6084/m9.figshare.4833587	Bi	Ni
perovskite	Calculation of formation energy	Calculation of phase stability	Structural distortions	Calculation of oxygen vacancy formation energy	Oxidation states and ionic size	Experimental data on stable perovskites	BiNpO3	data_upload.csv	figshare	doi:10.6084/m9.figshare.4833587	https://doi.org/10.6084/m9.figshare.4833587	Bi	Np
perovskite	Calculation of formation energy	Calculation of phase stability	Structural distortions	Calculation of oxygen vacancy formation energy	Oxidation states and ionic size	Experimental data on stable perovskites	BiOsO3	data_upload.csv	figshare	doi:10.6084/m9.figshare.4833587	https://doi.org/10.6084/m9.figshare.4833587	Bi	Os
perovskite	Calculation of formation energy	Calculation of phase stability	Structural distortions	Calculation of oxygen vacancy formation energy	Oxidation states and ionic size	Experimental data on stable perovskites	BiPaO3	data_upload.csv	figshare	doi:10.6084/m9.figshare.4833587	https://doi.org/10.6084/m9.figshare.4833587	Bi	Pa
perovskite	Calculation of formation energy	Calculation of phase stability	Structural distortions	Calculation of oxygen vacancy formation energy	Oxidation states and ionic size	Experimental data on stable perovskites	BiPbO3	data_upload.csv	figshare	doi:10.6084/m9.figshare.4833587	https://doi.org/10.6084/m9.figshare.4833587	Bi	Pb
perovskite	Calculation of formation energy	Calculation of phase stability	Structural distortions	Calculation of oxygen vacancy formation energy	Oxidation states and ionic size	Experimental data on stable perovskites	BiPdO3	data_upload.csv	figshare	doi:10.6084/m9.figshare.4833587	https://doi.org/10.6084/m9.figshare.4833587	Bi	Pd
perovskite	Calculation of formation energy	Calculation of phase stability	Structural distortions	Calculation of oxygen vacancy formation energy	Oxidation states and ionic size	Experimental data on stable perovskites	BiPmO3	data_upload.csv	figshare	doi:10.6084/m9.figshare.4833587	https://doi.org/10.6084/m9.figshare.4833587	Bi	Pm
perovskite	Calculation of formation energy	Calculation of phase stability	Structural distortions	Calculation of oxygen vacancy formation energy	Oxidation states and ionic size	Experimental data on stable perovskites	BiPrO3	data_upload.csv	figshare	doi:10.6084/m9.figshare.4833587	https://doi.org/10.6084/m9.figshare.4833587	Bi	Pr
perovskite	Calculation of formation energy	Calculation of phase stability	Structural distortions	Calculation of oxygen vacancy formation energy	Oxidation states and ionic size	Experimental data on stable perovskites	BiPtO3	data_upload.csv	figshare	doi:10.6084/m9.figshare.4833587	https://doi.org/10.6084/m9.figshare.4833587	Bi	Pt
perovskite	Calculation of formation energy	Calculation of phase stability	Structural distortions	Calculation of oxygen vacancy formation energy	Oxidation states and ionic size	Experimental data on stable perovskites	BiPuO3	data_upload.csv	figshare	doi:10.6084/m9.figshare.4833587	https://doi.org/10.6084/m9.figshare.4833587	Bi	Pu
perovskite	Calculation of formation energy	Calculation of phase stability	Structural distortions	Calculation of oxygen vacancy formation energy	Oxidation states and ionic size	Experimental data on stable perovskites	BiRbO3	data_upload.csv	figshare	doi:10.6084/m9.figshare.4833587	https://doi.org/10.6084/m9.figshare.4833587	Bi	Rb
perovskite	Calculation of formation energy	Calculation of phase stability	Structural distortions	Calculation of oxygen vacancy formation energy	Oxidation states and ionic size	Experimental data on stable perovskites	BiReO3	data_upload.csv	figshare	doi:10.6084/m9.figshare.4833587	https://doi.org/10.6084/m9.figshare.4833587	Bi	Re
perovskite	Calculation of formation energy	Calculation of phase stability	Structural distortions	Calculation of oxygen vacancy formation energy	Oxidation states and ionic size	Experimental data on stable perovskites	BiRhO3	data_upload.csv	figshare	doi:10.6084/m9.figshare.4833587	https://doi.org/10.6084/m9.figshare.4833587	Bi	Rh
perovskite	Calculation of formation energy	Calculation of phase stability	Structural distortions	Calculation of oxygen vacancy formation energy	Oxidation states and ionic size	Experimental data on stable perovskites	BiRuO3	data_upload.csv	figshare	doi:10.6084/m9.figshare.4833587	https://doi.org/10.6084/m9.figshare.4833587	Bi	Ru
perovskite	Calculation of formation energy	Calculation of phase stability	Structural distortions	Calculation of oxygen vacancy formation energy	Oxidation states and ionic size	Experimental data on stable perovskites	BiSbO3	data_upload.csv	figshare	doi:10.6084/m9.figshare.4833587	https://doi.org/10.6084/m9.figshare.4833587	Bi	Sb
perovskite	Calculation of formation energy	Calculation of phase stability	Structural distortions	Calculation of oxygen vacancy formation energy	Oxidation states and ionic size	Experimental data on stable perovskites	BiScO3	data_upload.csv	figshare	doi:10.6084/m9.figshare.4833587	https://doi.org/10.6084/m9.figshare.4833587	Bi	Sc
perovskite	Calculation of formation energy	Calculation of phase stability	Structural distortions	Calculation of oxygen vacancy formation energy	Oxidation states and ionic size	Experimental data on stable perovskites	BiSiO3	data_upload.csv	figshare	doi:10.6084/m9.figshare.4833587	https://doi.org/10.6084/m9.figshare.4833587	Bi	Si
perovskite	Calculation of formation energy	Calculation of phase stability	Structural distortions	Calculation of oxygen vacancy formation energy	Oxidation states and ionic size	Experimental data on stable perovskites	BiSmO3	data_upload.csv	figshare	doi:10.6084/m9.figshare.4833587	https://doi.org/10.6084/m9.figshare.4833587	Bi	Sm
perovskite	Calculation of formation energy	Calculation of phase stability	Structural distortions	Calculation of oxygen vacancy formation energy	Oxidation states and ionic size	Experimental data on stable perovskites	BiSnO3	data_upload.csv	figshare	doi:10.6084/m9.figshare.4833587	https://doi.org/10.6084/m9.figshare.4833587	Bi	Sn
perovskite	Calculation of formation energy	Calculation of phase stability	Structural distortions	Calculation of oxygen vacancy formation energy	Oxidation states and ionic size	Experimental data on stable perovskites	BiSrO3	data_upload.csv	figshare	doi:10.6084/m9.figshare.4833587	https://doi.org/10.6084/m9.figshare.4833587	Bi	Sr
perovskite	Calculation of formation energy	Calculation of phase stability	Structural distortions	Calculation of oxygen vacancy formation energy	Oxidation states and ionic size	Experimental data on stable perovskites	BiTaO3	data_upload.csv	figshare	doi:10.6084/m9.figshare.4833587	https://doi.org/10.6084/m9.figshare.4833587	Bi	Ta
perovskite	Calculation of formation energy	Calculation of phase stability	Structural distortions	Calculation of oxygen vacancy formation energy	Oxidation states and ionic size	Experimental data on stable perovskites	BiTbO3	data_upload.csv	figshare	doi:10.6084/m9.figshare.4833587	https://doi.org/10.6084/m9.figshare.4833587	Bi	Tb
perovskite	Calculation of formation energy	Calculation of phase stability	Structural distortions	Calculation of oxygen vacancy formation energy	Oxidation states and ionic size	Experimental data on stable perovskites	BiTcO3	data_upload.csv	figshare	doi:10.6084/m9.figshare.4833587	https://doi.org/10.6084/m9.figshare.4833587	Bi	Tc
perovskite	Calculation of formation energy	Calculation of phase stability	Structural distortions	Calculation of oxygen vacancy formation energy	Oxidation states and ionic size	Experimental data on stable perovskites	BiTeO3	data_upload.csv	figshare	doi:10.6084/m9.figshare.4833587	https://doi.org/10.6084/m9.figshare.4833587	Bi	Te
perovskite	Calculation of formation energy	Calculation of phase stability	Structural distortions	Calculation of oxygen vacancy formation energy	Oxidation states and ionic size	Experimental data on stable perovskites	BiThO3	data_upload.csv	figshare	doi:10.6084/m9.figshare.4833587	https://doi.org/10.6084/m9.figshare.4833587	Bi	Th
perovskite	Calculation of formation energy	Calculation of phase stability	Structural distortions	Calculation of oxygen vacancy formation energy	Oxidation states and ionic size	Experimental data on stable perovskites	BiTiO3	data_upload.csv	figshare	doi:10.6084/m9.figshare.4833587	https://doi.org/10.6084/m9.figshare.4833587	Bi	Ti
perovskite	Calculation of formation energy	Calculation of phase stability	Structural distortions	Calculation of oxygen vacancy formation energy	Oxidation states and ionic size	Experimental data on stable perovskites	BiTlO3	data_upload.csv	figshare	doi:10.6084/m9.figshare.4833587	https://doi.org/10.6084/m9.figshare.4833587	Bi	Tl
perovskite	Calculation of formation energy	Calculation of phase stability	Structural distortions	Calculation of oxygen vacancy formation energy	Oxidation states and ionic size	Experimental data on stable perovskites	BiTmO3	data_upload.csv	figshare	doi:10.6084/m9.figshare.4833587	https://doi.org/10.6084/m9.figshare.4833587	Bi	Tm
perovskite	Calculation of formation energy	Calculation of phase stability	Structural distortions	Calculation of oxygen vacancy formation energy	Oxidation states and ionic size	Experimental data on stable perovskites	BiUO3	data_upload.csv	figshare	doi:10.6084/m9.figshare.4833587	https://doi.org/10.6084/m9.figshare.4833587	Bi	U
perovskite	Calculation of formation energy	Calculation of phase stability	Structural distortions	Calculation of oxygen vacancy formation energy	Oxidation states and ionic size	Experimental data on stable perovskites	BiVO3	data_upload.csv	figshare	doi:10.6084/m9.figshare.4833587	https://doi.org/10.6084/m9.figshare.4833587	Bi	V
perovskite	Calculation of formation energy	Calculation of phase stability	Structural distortions	Calculation of oxygen vacancy formation energy	Oxidation states and ionic size	Experimental data on stable perovskites	BiWO3	data_upload.csv	figshare	doi:10.6084/m9.figshare.4833587	https://doi.org/10.6084/m9.figshare.4833587	Bi	W
perovskite	Calculation of formation energy	Calculation of phase stability	Structural distortions	Calculation of oxygen vacancy formation energy	Oxidation states and ionic size	Experimental data on stable perovskites	BiYO3	data_upload.csv	figshare	doi:10.6084/m9.figshare.4833587	https://doi.org/10.6084/m9.figshare.4833587	Bi	Y
perovskite	Calculation of formation energy	Calculation of phase stability	Structural distortions	Calculation of oxygen vacancy formation energy	Oxidation states and ionic size	Experimental data on stable perovskites	BiYbO3	data_upload.csv	figshare	doi:10.6084/m9.figshare.4833587	https://doi.org/10.6084/m9.figshare.4833587	Bi	Yb
perovskite	Calculation of formation energy	Calculation of phase stability	Structural distortions	Calculation of oxygen vacancy formation energy	Oxidation states and ionic size	Experimental data on stable perovskites	BiZnO3	data_upload.csv	figshare	doi:10.6084/m9.figshare.4833587	https://doi.org/10.6084/m9.figshare.4833587	Bi	Zn
perovskite	Calculation of formation energy	Calculation of phase stability	Structural distortions	Calculation of oxygen vacancy formation energy	Oxidation states and ionic size	Experimental data on stable perovskites	BiZrO3	data_upload.csv	figshare	doi:10.6084/m9.figshare.4833587	https://doi.org/10.6084/m9.figshare.4833587	Bi	Zr
perovskite	Calculation of formation energy	Calculation of phase stability	Structural distortions	Calculation of oxygen vacancy formation energy	Oxidation states and ionic size	Experimental data on stable perovskites	CaAcO3	data_upload.csv	figshare	doi:10.6084/m9.figshare.4833587	https://doi.org/10.6084/m9.figshare.4833587	Ca	Ac
perovskite	Calculation of formation energy	Calculation of phase stability	Structural distortions	Calculation of oxygen vacancy formation energy	Oxidation states and ionic size	Experimental data on stable perovskites	CaAgO3	data_upload.csv	figshare	doi:10.6084/m9.figshare.4833587	https://doi.org/10.6084/m9.figshare.4833587	Ca	Ag
perovskite	Calculation of formation energy	Calculation of phase stability	Structural distortions	Calculation of oxygen vacancy formation energy	Oxidation states and ionic size	Experimental data on stable perovskites	CaAlO3	data_upload.csv	figshare	doi:10.6084/m9.figshare.4833587	https://doi.org/10.6084/m9.figshare.4833587	Ca	Al
perovskite	Calculation of formation energy	Calculation of phase stability	Structural distortions	Calculation of oxygen vacancy formation energy	Oxidation states and ionic size	Experimental data on stable perovskites	CaAsO3	data_upload.csv	figshare	doi:10.6084/m9.figshare.4833587	https://doi.org/10.6084/m9.figshare.4833587	Ca	As
perovskite	Calculation of formation energy	Calculation of phase stability	Structural distortions	Calculation of oxygen vacancy formation energy	Oxidation states and ionic size	Experimental data on stable perovskites	CaAuO3	data_upload.csv	figshare	doi:10.6084/m9.figshare.4833587	https://doi.org/10.6084/m9.figshare.4833587	Ca	Au
perovskite	Calculation of formation energy	Calculation of phase stability	Structural distortions	Calculation of oxygen vacancy formation energy	Oxidation states and ionic size	Experimental data on stable perovskites	CaBO3	data_upload.csv	figshare	doi:10.6084/m9.figshare.4833587	https://doi.org/10.6084/m9.figshare.4833587	Ca	B
perovskite	Calculation of formation energy	Calculation of phase stability	Structural distortions	Calculation of oxygen vacancy formation energy	Oxidation states and ionic size	Experimental data on stable perovskites	CaBaO3	data_upload.csv	figshare	doi:10.6084/m9.figshare.4833587	https://doi.org/10.6084/m9.figshare.4833587	Ca	Ba
perovskite	Calculation of formation energy	Calculation of phase stability	Structural distortions	Calculation of oxygen vacancy formation energy	Oxidation states and ionic size	Experimental data on stable perovskites	CaBeO3	data_upload.csv	figshare	doi:10.6084/m9.figshare.4833587	https://doi.org/10.6084/m9.figshare.4833587	Ca	Be
perovskite	Calculation of formation energy	Calculation of phase stability	Structural distortions	Calculation of oxygen vacancy formation energy	Oxidation states and ionic size	Experimental data on stable perovskites	CaBiO3	data_upload.csv	figshare	doi:10.6084/m9.figshare.4833587	https://doi.org/10.6084/m9.figshare.4833587	Ca	Bi
perovskite	Calculation of formation energy	Calculation of phase stability	Structural distortions	Calculation of oxygen vacancy formation energy	Oxidation states and ionic size	Experimental data on stable perovskites	Ca2O3	data_upload.csv	figshare	doi:10.6084/m9.figshare.4833587	https://doi.org/10.6084/m9.figshare.4833587	Ca	Ca
perovskite	Calculation of formation energy	Calculation of phase stability	Structural distortions	Calculation of oxygen vacancy formation energy	Oxidation states and ionic size	Experimental data on stable perovskites	CaCdO3	data_upload.csv	figshare	doi:10.6084/m9.figshare.4833587	https://doi.org/10.6084/m9.figshare.4833587	Ca	Cd
perovskite	Calculation of formation energy	Calculation of phase stability	Structural distortions	Calculation of oxygen vacancy formation energy	Oxidation states and ionic size	Experimental data on stable perovskites	CaCeO3	data_upload.csv	figshare	doi:10.6084/m9.figshare.4833587	https://doi.org/10.6084/m9.figshare.4833587	Ca	Ce
perovskite	Calculation of formation energy	Calculation of phase stability	Structural distortions	Calculation of oxygen vacancy formation energy	Oxidation states and ionic size	Experimental data on stable perovskites	CaCoO3	data_upload.csv	figshare	doi:10.6084/m9.figshare.4833587	https://doi.org/10.6084/m9.figshare.4833587	Ca	Co
perovskite	Calculation of formation energy	Calculation of phase stability	Structural distortions	Calculation of oxygen vacancy formation energy	Oxidation states and ionic size	Experimental data on stable perovskites	CaCrO3	data_upload.csv	figshare	doi:10.6084/m9.figshare.4833587	https://doi.org/10.6084/m9.figshare.4833587	Ca	Cr
perovskite	Calculation of formation energy	Calculation of phase stability	Structural distortions	Calculation of oxygen vacancy formation energy	Oxidation states and ionic size	Experimental data on stable perovskites	CaCsO3	data_upload.csv	figshare	doi:10.6084/m9.figshare.4833587	https://doi.org/10.6084/m9.figshare.4833587	Ca	Cs
perovskite	Calculation of formation energy	Calculation of phase stability	Structural distortions	Calculation of oxygen vacancy formation energy	Oxidation states and ionic size	Experimental data on stable perovskites	CaCuO3	data_upload.csv	figshare	doi:10.6084/m9.figshare.4833587	https://doi.org/10.6084/m9.figshare.4833587	Ca	Cu
perovskite	Calculation of formation energy	Calculation of phase stability	Structural distortions	Calculation of oxygen vacancy formation energy	Oxidation states and ionic size	Experimental data on stable perovskites	CaDyO3	data_upload.csv	figshare	doi:10.6084/m9.figshare.4833587	https://doi.org/10.6084/m9.figshare.4833587	Ca	Dy
perovskite	Calculation of formation energy	Calculation of phase stability	Structural distortions	Calculation of oxygen vacancy formation energy	Oxidation states and ionic size	Experimental data on stable perovskites	CaErO3	data_upload.csv	figshare	doi:10.6084/m9.figshare.4833587	https://doi.org/10.6084/m9.figshare.4833587	Ca	Er
perovskite	Calculation of formation energy	Calculation of phase stability	Structural distortions	Calculation of oxygen vacancy formation energy	Oxidation states and ionic size	Experimental data on stable perovskites	CaEuO3	data_upload.csv	figshare	doi:10.6084/m9.figshare.4833587	https://doi.org/10.6084/m9.figshare.4833587	Ca	Eu
perovskite	Calculation of formation energy	Calculation of phase stability	Structural distortions	Calculation of oxygen vacancy formation energy	Oxidation states and ionic size	Experimental data on stable perovskites	CaFeO3	data_upload.csv	figshare	doi:10.6084/m9.figshare.4833587	https://doi.org/10.6084/m9.figshare.4833587	Ca	Fe
perovskite	Calculation of formation energy	Calculation of phase stability	Structural distortions	Calculation of oxygen vacancy formation energy	Oxidation states and ionic size	Experimental data on stable perovskites	CaGaO3	data_upload.csv	figshare	doi:10.6084/m9.figshare.4833587	https://doi.org/10.6084/m9.figshare.4833587	Ca	Ga
perovskite	Calculation of formation energy	Calculation of phase stability	Structural distortions	Calculation of oxygen vacancy formation energy	Oxidation states and ionic size	Experimental data on stable perovskites	CaGdO3	data_upload.csv	figshare	doi:10.6084/m9.figshare.4833587	https://doi.org/10.6084/m9.figshare.4833587	Ca	Gd
perovskite	Calculation of formation energy	Calculation of phase stability	Structural distortions	Calculation of oxygen vacancy formation energy	Oxidation states and ionic size	Experimental data on stable perovskites	CaGeO3	data_upload.csv	figshare	doi:10.6084/m9.figshare.4833587	https://doi.org/10.6084/m9.figshare.4833587	Ca	Ge
perovskite	Calculation of formation energy	Calculation of phase stability	Structural distortions	Calculation of oxygen vacancy formation energy	Oxidation states and ionic size	Experimental data on stable perovskites	CaHfO3	data_upload.csv	figshare	doi:10.6084/m9.figshare.4833587	https://doi.org/10.6084/m9.figshare.4833587	Ca	Hf
perovskite	Calculation of formation energy	Calculation of phase stability	Structural distortions	Calculation of oxygen vacancy formation energy	Oxidation states and ionic size	Experimental data on stable perovskites	CaHgO3	data_upload.csv	figshare	doi:10.6084/m9.figshare.4833587	https://doi.org/10.6084/m9.figshare.4833587	Ca	Hg
perovskite	Calculation of formation energy	Calculation of phase stability	Structural distortions	Calculation of oxygen vacancy formation energy	Oxidation states and ionic size	Experimental data on stable perovskites	CaHoO3	data_upload.csv	figshare	doi:10.6084/m9.figshare.4833587	https://doi.org/10.6084/m9.figshare.4833587	Ca	Ho
perovskite	Calculation of formation energy	Calculation of phase stability	Structural distortions	Calculation of oxygen vacancy formation energy	Oxidation states and ionic size	Experimental data on stable perovskites	CaInO3	data_upload.csv	figshare	doi:10.6084/m9.figshare.4833587	https://doi.org/10.6084/m9.figshare.4833587	Ca	In
perovskite	Calculation of formation energy	Calculation of phase stability	Structural distortions	Calculation of oxygen vacancy formation energy	Oxidation states and ionic size	Experimental data on stable perovskites	CaIrO3	data_upload.csv	figshare	doi:10.6084/m9.figshare.4833587	https://doi.org/10.6084/m9.figshare.4833587	Ca	Ir
perovskite	Calculation of formation energy	Calculation of phase stability	Structural distortions	Calculation of oxygen vacancy formation energy	Oxidation states and ionic size	Experimental data on stable perovskites	CaKO3	data_upload.csv	figshare	doi:10.6084/m9.figshare.4833587	https://doi.org/10.6084/m9.figshare.4833587	Ca	K
perovskite	Calculation of formation energy	Calculation of phase stability	Structural distortions	Calculation of oxygen vacancy formation energy	Oxidation states and ionic size	Experimental data on stable perovskites	CaLaO3	data_upload.csv	figshare	doi:10.6084/m9.figshare.4833587	https://doi.org/10.6084/m9.figshare.4833587	Ca	La
perovskite	Calculation of formation energy	Calculation of phase stability	Structural distortions	Calculation of oxygen vacancy formation energy	Oxidation states and ionic size	Experimental data on stable perovskites	CaLiO3	data_upload.csv	figshare	doi:10.6084/m9.figshare.4833587	https://doi.org/10.6084/m9.figshare.4833587	Ca	Li
perovskite	Calculation of formation energy	Calculation of phase stability	Structural distortions	Calculation of oxygen vacancy formation energy	Oxidation states and ionic size	Experimental data on stable perovskites	CaLuO3	data_upload.csv	figshare	doi:10.6084/m9.figshare.4833587	https://doi.org/10.6084/m9.figshare.4833587	Ca	Lu
perovskite	Calculation of formation energy	Calculation of phase stability	Structural distortions	Calculation of oxygen vacancy formation energy	Oxidation states and ionic size	Experimental data on stable perovskites	CaMgO3	data_upload.csv	figshare	doi:10.6084/m9.figshare.4833587	https://doi.org/10.6084/m9.figshare.4833587	Ca	Mg
perovskite	Calculation of formation energy	Calculation of phase stability	Structural distortions	Calculation of oxygen vacancy formation energy	Oxidation states and ionic size	Experimental data on stable perovskites	CaMnO3	data_upload.csv	figshare	doi:10.6084/m9.figshare.4833587	https://doi.org/10.6084/m9.figshare.4833587	Ca	Mn
perovskite	Calculation of formation energy	Calculation of phase stability	Structural distortions	Calculation of oxygen vacancy formation energy	Oxidation states and ionic size	Experimental data on stable perovskites	CaMoO3	data_upload.csv	figshare	doi:10.6084/m9.figshare.4833587	https://doi.org/10.6084/m9.figshare.4833587	Ca	Mo
perovskite	Calculation of formation energy	Calculation of phase stability	Structural distortions	Calculation of oxygen vacancy formation energy	Oxidation states and ionic size	Experimental data on stable perovskites	CaNaO3	data_upload.csv	figshare	doi:10.6084/m9.figshare.4833587	https://doi.org/10.6084/m9.figshare.4833587	Ca	Na
perovskite	Calculation of formation energy	Calculation of phase stability	Structural distortions	Calculation of oxygen vacancy formation energy	Oxidation states and ionic size	Experimental data on stable perovskites	CaNbO3	data_upload.csv	figshare	doi:10.6084/m9.figshare.4833587	https://doi.org/10.6084/m9.figshare.4833587	Ca	Nb
perovskite	Calculation of formation energy	Calculation of phase stability	Structural distortions	Calculation of oxygen vacancy formation energy	Oxidation states and ionic size	Experimental data on stable perovskites	CaNdO3	data_upload.csv	figshare	doi:10.6084/m9.figshare.4833587	https://doi.org/10.6084/m9.figshare.4833587	Ca	Nd
perovskite	Calculation of formation energy	Calculation of phase stability	Structural distortions	Calculation of oxygen vacancy formation energy	Oxidation states and ionic size	Experimental data on stable perovskites	CaNiO3	data_upload.csv	figshare	doi:10.6084/m9.figshare.4833587	https://doi.org/10.6084/m9.figshare.4833587	Ca	Ni
perovskite	Calculation of formation energy	Calculation of phase stability	Structural distortions	Calculation of oxygen vacancy formation energy	Oxidation states and ionic size	Experimental data on stable perovskites	CaNpO3	data_upload.csv	figshare	doi:10.6084/m9.figshare.4833587	https://doi.org/10.6084/m9.figshare.4833587	Ca	Np
perovskite	Calculation of formation energy	Calculation of phase stability	Structural distortions	Calculation of oxygen vacancy formation energy	Oxidation states and ionic size	Experimental data on stable perovskites	CaOsO3	data_upload.csv	figshare	doi:10.6084/m9.figshare.4833587	https://doi.org/10.6084/m9.figshare.4833587	Ca	Os
perovskite	Calculation of formation energy	Calculation of phase stability	Structural distortions	Calculation of oxygen vacancy formation energy	Oxidation states and ionic size	Experimental data on stable perovskites	CaPaO3	data_upload.csv	figshare	doi:10.6084/m9.figshare.4833587	https://doi.org/10.6084/m9.figshare.4833587	Ca	Pa
perovskite	Calculation of formation energy	Calculation of phase stability	Structural distortions	Calculation of oxygen vacancy formation energy	Oxidation states and ionic size	Experimental data on stable perovskites	CaPbO3	data_upload.csv	figshare	doi:10.6084/m9.figshare.4833587	https://doi.org/10.6084/m9.figshare.4833587	Ca	Pb
perovskite	Calculation of formation energy	Calculation of phase stability	Structural distortions	Calculation of oxygen vacancy formation energy	Oxidation states and ionic size	Experimental data on stable perovskites	CaPdO3	data_upload.csv	figshare	doi:10.6084/m9.figshare.4833587	https://doi.org/10.6084/m9.figshare.4833587	Ca	Pd
perovskite	Calculation of formation energy	Calculation of phase stability	Structural distortions	Calculation of oxygen vacancy formation energy	Oxidation states and ionic size	Experimental data on stable perovskites	CaPmO3	data_upload.csv	figshare	doi:10.6084/m9.figshare.4833587	https://doi.org/10.6084/m9.figshare.4833587	Ca	Pm
perovskite	Calculation of formation energy	Calculation of phase stability	Structural distortions	Calculation of oxygen vacancy formation energy	Oxidation states and ionic size	Experimental data on stable perovskites	CaPrO3	data_upload.csv	figshare	doi:10.6084/m9.figshare.4833587	https://doi.org/10.6084/m9.figshare.4833587	Ca	Pr
perovskite	Calculation of formation energy	Calculation of phase stability	Structural distortions	Calculation of oxygen vacancy formation energy	Oxidation states and ionic size	Experimental data on stable perovskites	CaPtO3	data_upload.csv	figshare	doi:10.6084/m9.figshare.4833587	https://doi.org/10.6084/m9.figshare.4833587	Ca	Pt
perovskite	Calculation of formation energy	Calculation of phase stability	Structural distortions	Calculation of oxygen vacancy formation energy	Oxidation states and ionic size	Experimental data on stable perovskites	CaPuO3	data_upload.csv	figshare	doi:10.6084/m9.figshare.4833587	https://doi.org/10.6084/m9.figshare.4833587	Ca	Pu
perovskite	Calculation of formation energy	Calculation of phase stability	Structural distortions	Calculation of oxygen vacancy formation energy	Oxidation states and ionic size	Experimental data on stable perovskites	CaRbO3	data_upload.csv	figshare	doi:10.6084/m9.figshare.4833587	https://doi.org/10.6084/m9.figshare.4833587	Ca	Rb
perovskite	Calculation of formation energy	Calculation of phase stability	Structural distortions	Calculation of oxygen vacancy formation energy	Oxidation states and ionic size	Experimental data on stable perovskites	CaReO3	data_upload.csv	figshare	doi:10.6084/m9.figshare.4833587	https://doi.org/10.6084/m9.figshare.4833587	Ca	Re
perovskite	Calculation of formation energy	Calculation of phase stability	Structural distortions	Calculation of oxygen vacancy formation energy	Oxidation states and ionic size	Experimental data on stable perovskites	CaRhO3	data_upload.csv	figshare	doi:10.6084/m9.figshare.4833587	https://doi.org/10.6084/m9.figshare.4833587	Ca	Rh
perovskite	Calculation of formation energy	Calculation of phase stability	Structural distortions	Calculation of oxygen vacancy formation energy	Oxidation states and ionic size	Experimental data on stable perovskites	CaRuO3	data_upload.csv	figshare	doi:10.6084/m9.figshare.4833587	https://doi.org/10.6084/m9.figshare.4833587	Ca	Ru
perovskite	Calculation of formation energy	Calculation of phase stability	Structural distortions	Calculation of oxygen vacancy formation energy	Oxidation states and ionic size	Experimental data on stable perovskites	CaSbO3	data_upload.csv	figshare	doi:10.6084/m9.figshare.4833587	https://doi.org/10.6084/m9.figshare.4833587	Ca	Sb
perovskite	Calculation of formation energy	Calculation of phase stability	Structural distortions	Calculation of oxygen vacancy formation energy	Oxidation states and ionic size	Experimental data on stable perovskites	CaScO3	data_upload.csv	figshare	doi:10.6084/m9.figshare.4833587	https://doi.org/10.6084/m9.figshare.4833587	Ca	Sc
perovskite	Calculation of formation energy	Calculation of phase stability	Structural distortions	Calculation of oxygen vacancy formation energy	Oxidation states and ionic size	Experimental data on stable perovskites	CaSiO3	data_upload.csv	figshare	doi:10.6084/m9.figshare.4833587	https://doi.org/10.6084/m9.figshare.4833587	Ca	Si
perovskite	Calculation of formation energy	Calculation of phase stability	Structural distortions	Calculation of oxygen vacancy formation energy	Oxidation states and ionic size	Experimental data on stable perovskites	CaSmO3	data_upload.csv	figshare	doi:10.6084/m9.figshare.4833587	https://doi.org/10.6084/m9.figshare.4833587	Ca	Sm
perovskite	Calculation of formation energy	Calculation of phase stability	Structural distortions	Calculation of oxygen vacancy formation energy	Oxidation states and ionic size	Experimental data on stable perovskites	CaSnO3	data_upload.csv	figshare	doi:10.6084/m9.figshare.4833587	https://doi.org/10.6084/m9.figshare.4833587	Ca	Sn
perovskite	Calculation of formation energy	Calculation of phase stability	Structural distortions	Calculation of oxygen vacancy formation energy	Oxidation states and ionic size	Experimental data on stable perovskites	CaSrO3	data_upload.csv	figshare	doi:10.6084/m9.figshare.4833587	https://doi.org/10.6084/m9.figshare.4833587	Ca	Sr
perovskite	Calculation of formation energy	Calculation of phase stability	Structural distortions	Calculation of oxygen vacancy formation energy	Oxidation states and ionic size	Experimental data on stable perovskites	CaTaO3	data_upload.csv	figshare	doi:10.6084/m9.figshare.4833587	https://doi.org/10.6084/m9.figshare.4833587	Ca	Ta
perovskite	Calculation of formation energy	Calculation of phase stability	Structural distortions	Calculation of oxygen vacancy formation energy	Oxidation states and ionic size	Experimental data on stable perovskites	CaTbO3	data_upload.csv	figshare	doi:10.6084/m9.figshare.4833587	https://doi.org/10.6084/m9.figshare.4833587	Ca	Tb
perovskite	Calculation of formation energy	Calculation of phase stability	Structural distortions	Calculation of oxygen vacancy formation energy	Oxidation states and ionic size	Experimental data on stable perovskites	CaTcO3	data_upload.csv	figshare	doi:10.6084/m9.figshare.4833587	https://doi.org/10.6084/m9.figshare.4833587	Ca	Tc
perovskite	Calculation of formation energy	Calculation of phase stability	Structural distortions	Calculation of oxygen vacancy formation energy	Oxidation states and ionic size	Experimental data on stable perovskites	CaTeO3	data_upload.csv	figshare	doi:10.6084/m9.figshare.4833587	https://doi.org/10.6084/m9.figshare.4833587	Ca	Te
perovskite	Calculation of formation energy	Calculation of phase stability	Structural distortions	Calculation of oxygen vacancy formation energy	Oxidation states and ionic size	Experimental data on stable perovskites	CaThO3	data_upload.csv	figshare	doi:10.6084/m9.figshare.4833587	https://doi.org/10.6084/m9.figshare.4833587	Ca	Th
perovskite	Calculation of formation energy	Calculation of phase stability	Structural distortions	Calculation of oxygen vacancy formation energy	Oxidation states and ionic size	Experimental data on stable perovskites	CaTiO3	data_upload.csv	figshare	doi:10.6084/m9.figshare.4833587	https://doi.org/10.6084/m9.figshare.4833587	Ca	Ti
perovskite	Calculation of formation energy	Calculation of phase stability	Structural distortions	Calculation of oxygen vacancy formation energy	Oxidation states and ionic size	Experimental data on stable perovskites	CaTlO3	data_upload.csv	figshare	doi:10.6084/m9.figshare.4833587	https://doi.org/10.6084/m9.figshare.4833587	Ca	Tl
perovskite	Calculation of formation energy	Calculation of phase stability	Structural distortions	Calculation of oxygen vacancy formation energy	Oxidation states and ionic size	Experimental data on stable perovskites	CaTmO3	data_upload.csv	figshare	doi:10.6084/m9.figshare.4833587	https://doi.org/10.6084/m9.figshare.4833587	Ca	Tm
perovskite	Calculation of formation energy	Calculation of phase stability	Structural distortions	Calculation of oxygen vacancy formation energy	Oxidation states and ionic size	Experimental data on stable perovskites	CaUO3	data_upload.csv	figshare	doi:10.6084/m9.figshare.4833587	https://doi.org/10.6084/m9.figshare.4833587	Ca	U
perovskite	Calculation of formation energy	Calculation of phase stability	Structural distortions	Calculation of oxygen vacancy formation energy	Oxidation states and ionic size	Experimental data on stable perovskites	CaVO3	data_upload.csv	figshare	doi:10.6084/m9.figshare.4833587	https://doi.org/10.6084/m9.figshare.4833587	Ca	V
perovskite	Calculation of formation energy	Calculation of phase stability	Structural distortions	Calculation of oxygen vacancy formation energy	Oxidation states and ionic size	Experimental data on stable perovskites	CaWO3	data_upload.csv	figshare	doi:10.6084/m9.figshare.4833587	https://doi.org/10.6084/m9.figshare.4833587	Ca	W
perovskite	Calculation of formation energy	Calculation of phase stability	Structural distortions	Calculation of oxygen vacancy formation energy	Oxidation states and ionic size	Experimental data on stable perovskites	CaYO3	data_upload.csv	figshare	doi:10.6084/m9.figshare.4833587	https://doi.org/10.6084/m9.figshare.4833587	Ca	Y
perovskite	Calculation of formation energy	Calculation of phase stability	Structural distortions	Calculation of oxygen vacancy formation energy	Oxidation states and ionic size	Experimental data on stable perovskites	CaYbO3	data_upload.csv	figshare	doi:10.6084/m9.figshare.4833587	https://doi.org/10.6084/m9.figshare.4833587	Ca	Yb
perovskite	Calculation of formation energy	Calculation of phase stability	Structural distortions	Calculation of oxygen vacancy formation energy	Oxidation states and ionic size	Experimental data on stable perovskites	CaZnO3	data_upload.csv	figshare	doi:10.6084/m9.figshare.4833587	https://doi.org/10.6084/m9.figshare.4833587	Ca	Zn
perovskite	Calculation of formation energy	Calculation of phase stability	Structural distortions	Calculation of oxygen vacancy formation energy	Oxidation states and ionic size	Experimental data on stable perovskites	CaZrO3	data_upload.csv	figshare	doi:10.6084/m9.figshare.4833587	https://doi.org/10.6084/m9.figshare.4833587	Ca	Zr
perovskite	Calculation of formation energy	Calculation of phase stability	Structural distortions	Calculation of oxygen vacancy formation energy	Oxidation states and ionic size	Experimental data on stable perovskites	CdAcO3	data_upload.csv	figshare	doi:10.6084/m9.figshare.4833587	https://doi.org/10.6084/m9.figshare.4833587	Cd	Ac
perovskite	Calculation of formation energy	Calculation of phase stability	Structural distortions	Calculation of oxygen vacancy formation energy	Oxidation states and ionic size	Experimental data on stable perovskites	CdAgO3	data_upload.csv	figshare	doi:10.6084/m9.figshare.4833587	https://doi.org/10.6084/m9.figshare.4833587	Cd	Ag
perovskite	Calculation of formation energy	Calculation of phase stability	Structural distortions	Calculation of oxygen vacancy formation energy	Oxidation states and ionic size	Experimental data on stable perovskites	CdAlO3	data_upload.csv	figshare	doi:10.6084/m9.figshare.4833587	https://doi.org/10.6084/m9.figshare.4833587	Cd	Al
perovskite	Calculation of formation energy	Calculation of phase stability	Structural distortions	Calculation of oxygen vacancy formation energy	Oxidation states and ionic size	Experimental data on stable perovskites	CdAsO3	data_upload.csv	figshare	doi:10.6084/m9.figshare.4833587	https://doi.org/10.6084/m9.figshare.4833587	Cd	As
perovskite	Calculation of formation energy	Calculation of phase stability	Structural distortions	Calculation of oxygen vacancy formation energy	Oxidation states and ionic size	Experimental data on stable perovskites	CdAuO3	data_upload.csv	figshare	doi:10.6084/m9.figshare.4833587	https://doi.org/10.6084/m9.figshare.4833587	Cd	Au
perovskite	Calculation of formation energy	Calculation of phase stability	Structural distortions	Calculation of oxygen vacancy formation energy	Oxidation states and ionic size	Experimental data on stable perovskites	CdBO3	data_upload.csv	figshare	doi:10.6084/m9.figshare.4833587	https://doi.org/10.6084/m9.figshare.4833587	Cd	B
perovskite	Calculation of formation energy	Calculation of phase stability	Structural distortions	Calculation of oxygen vacancy formation energy	Oxidation states and ionic size	Experimental data on stable perovskites	CdBaO3	data_upload.csv	figshare	doi:10.6084/m9.figshare.4833587	https://doi.org/10.6084/m9.figshare.4833587	Cd	Ba
perovskite	Calculation of formation energy	Calculation of phase stability	Structural distortions	Calculation of oxygen vacancy formation energy	Oxidation states and ionic size	Experimental data on stable perovskites	CdBeO3	data_upload.csv	figshare	doi:10.6084/m9.figshare.4833587	https://doi.org/10.6084/m9.figshare.4833587	Cd	Be
perovskite	Calculation of formation energy	Calculation of phase stability	Structural distortions	Calculation of oxygen vacancy formation energy	Oxidation states and ionic size	Experimental data on stable perovskites	CdBiO3	data_upload.csv	figshare	doi:10.6084/m9.figshare.4833587	https://doi.org/10.6084/m9.figshare.4833587	Cd	Bi
perovskite	Calculation of formation energy	Calculation of phase stability	Structural distortions	Calculation of oxygen vacancy formation energy	Oxidation states and ionic size	Experimental data on stable perovskites	CdCaO3	data_upload.csv	figshare	doi:10.6084/m9.figshare.4833587	https://doi.org/10.6084/m9.figshare.4833587	Cd	Ca
perovskite	Calculation of formation energy	Calculation of phase stability	Structural distortions	Calculation of oxygen vacancy formation energy	Oxidation states and ionic size	Experimental data on stable perovskites	Cd2O3	data_upload.csv	figshare	doi:10.6084/m9.figshare.4833587	https://doi.org/10.6084/m9.figshare.4833587	Cd	Cd
perovskite	Calculation of formation energy	Calculation of phase stability	Structural distortions	Calculation of oxygen vacancy formation energy	Oxidation states and ionic size	Experimental data on stable perovskites	CdCeO3	data_upload.csv	figshare	doi:10.6084/m9.figshare.4833587	https://doi.org/10.6084/m9.figshare.4833587	Cd	Ce
perovskite	Calculation of formation energy	Calculation of phase stability	Structural distortions	Calculation of oxygen vacancy formation energy	Oxidation states and ionic size	Experimental data on stable perovskites	CdCoO3	data_upload.csv	figshare	doi:10.6084/m9.figshare.4833587	https://doi.org/10.6084/m9.figshare.4833587	Cd	Co
perovskite	Calculation of formation energy	Calculation of phase stability	Structural distortions	Calculation of oxygen vacancy formation energy	Oxidation states and ionic size	Experimental data on stable perovskites	CdCrO3	data_upload.csv	figshare	doi:10.6084/m9.figshare.4833587	https://doi.org/10.6084/m9.figshare.4833587	Cd	Cr
perovskite	Calculation of formation energy	Calculation of phase stability	Structural distortions	Calculation of oxygen vacancy formation energy	Oxidation states and ionic size	Experimental data on stable perovskites	CdCsO3	data_upload.csv	figshare	doi:10.6084/m9.figshare.4833587	https://doi.org/10.6084/m9.figshare.4833587	Cd	Cs
perovskite	Calculation of formation energy	Calculation of phase stability	Structural distortions	Calculation of oxygen vacancy formation energy	Oxidation states and ionic size	Experimental data on stable perovskites	CdCuO3	data_upload.csv	figshare	doi:10.6084/m9.figshare.4833587	https://doi.org/10.6084/m9.figshare.4833587	Cd	Cu
perovskite	Calculation of formation energy	Calculation of phase stability	Structural distortions	Calculation of oxygen vacancy formation energy	Oxidation states and ionic size	Experimental data on stable perovskites	CdDyO3	data_upload.csv	figshare	doi:10.6084/m9.figshare.4833587	https://doi.org/10.6084/m9.figshare.4833587	Cd	Dy
perovskite	Calculation of formation energy	Calculation of phase stability	Structural distortions	Calculation of oxygen vacancy formation energy	Oxidation states and ionic size	Experimental data on stable perovskites	CdErO3	data_upload.csv	figshare	doi:10.6084/m9.figshare.4833587	https://doi.org/10.6084/m9.figshare.4833587	Cd	Er
perovskite	Calculation of formation energy	Calculation of phase stability	Structural distortions	Calculation of oxygen vacancy formation energy	Oxidation states and ionic size	Experimental data on stable perovskites	CdEuO3	data_upload.csv	figshare	doi:10.6084/m9.figshare.4833587	https://doi.org/10.6084/m9.figshare.4833587	Cd	Eu
perovskite	Calculation of formation energy	Calculation of phase stability	Structural distortions	Calculation of oxygen vacancy formation energy	Oxidation states and ionic size	Experimental data on stable perovskites	CdFeO3	data_upload.csv	figshare	doi:10.6084/m9.figshare.4833587	https://doi.org/10.6084/m9.figshare.4833587	Cd	Fe
perovskite	Calculation of formation energy	Calculation of phase stability	Structural distortions	Calculation of oxygen vacancy formation energy	Oxidation states and ionic size	Experimental data on stable perovskites	CdGaO3	data_upload.csv	figshare	doi:10.6084/m9.figshare.4833587	https://doi.org/10.6084/m9.figshare.4833587	Cd	Ga
perovskite	Calculation of formation energy	Calculation of phase stability	Structural distortions	Calculation of oxygen vacancy formation energy	Oxidation states and ionic size	Experimental data on stable perovskites	CdGdO3	data_upload.csv	figshare	doi:10.6084/m9.figshare.4833587	https://doi.org/10.6084/m9.figshare.4833587	Cd	Gd
perovskite	Calculation of formation energy	Calculation of phase stability	Structural distortions	Calculation of oxygen vacancy formation energy	Oxidation states and ionic size	Experimental data on stable perovskites	CdGeO3	data_upload.csv	figshare	doi:10.6084/m9.figshare.4833587	https://doi.org/10.6084/m9.figshare.4833587	Cd	Ge
perovskite	Calculation of formation energy	Calculation of phase stability	Structural distortions	Calculation of oxygen vacancy formation energy	Oxidation states and ionic size	Experimental data on stable perovskites	CdHfO3	data_upload.csv	figshare	doi:10.6084/m9.figshare.4833587	https://doi.org/10.6084/m9.figshare.4833587	Cd	Hf
perovskite	Calculation of formation energy	Calculation of phase stability	Structural distortions	Calculation of oxygen vacancy formation energy	Oxidation states and ionic size	Experimental data on stable perovskites	CdHgO3	data_upload.csv	figshare	doi:10.6084/m9.figshare.4833587	https://doi.org/10.6084/m9.figshare.4833587	Cd	Hg
perovskite	Calculation of formation energy	Calculation of phase stability	Structural distortions	Calculation of oxygen vacancy formation energy	Oxidation states and ionic size	Experimental data on stable perovskites	CdHoO3	data_upload.csv	figshare	doi:10.6084/m9.figshare.4833587	https://doi.org/10.6084/m9.figshare.4833587	Cd	Ho
perovskite	Calculation of formation energy	Calculation of phase stability	Structural distortions	Calculation of oxygen vacancy formation energy	Oxidation states and ionic size	Experimental data on stable perovskites	CdInO3	data_upload.csv	figshare	doi:10.6084/m9.figshare.4833587	https://doi.org/10.6084/m9.figshare.4833587	Cd	In
perovskite	Calculation of formation energy	Calculation of phase stability	Structural distortions	Calculation of oxygen vacancy formation energy	Oxidation states and ionic size	Experimental data on stable perovskites	CdIrO3	data_upload.csv	figshare	doi:10.6084/m9.figshare.4833587	https://doi.org/10.6084/m9.figshare.4833587	Cd	Ir
perovskite	Calculation of formation energy	Calculation of phase stability	Structural distortions	Calculation of oxygen vacancy formation energy	Oxidation states and ionic size	Experimental data on stable perovskites	CdKO3	data_upload.csv	figshare	doi:10.6084/m9.figshare.4833587	https://doi.org/10.6084/m9.figshare.4833587	Cd	K
perovskite	Calculation of formation energy	Calculation of phase stability	Structural distortions	Calculation of oxygen vacancy formation energy	Oxidation states and ionic size	Experimental data on stable perovskites	CdLaO3	data_upload.csv	figshare	doi:10.6084/m9.figshare.4833587	https://doi.org/10.6084/m9.figshare.4833587	Cd	La
perovskite	Calculation of formation energy	Calculation of phase stability	Structural distortions	Calculation of oxygen vacancy formation energy	Oxidation states and ionic size	Experimental data on stable perovskites	CdLiO3	data_upload.csv	figshare	doi:10.6084/m9.figshare.4833587	https://doi.org/10.6084/m9.figshare.4833587	Cd	Li
perovskite	Calculation of formation energy	Calculation of phase stability	Structural distortions	Calculation of oxygen vacancy formation energy	Oxidation states and ionic size	Experimental data on stable perovskites	CdLuO3	data_upload.csv	figshare	doi:10.6084/m9.figshare.4833587	https://doi.org/10.6084/m9.figshare.4833587	Cd	Lu
perovskite	Calculation of formation energy	Calculation of phase stability	Structural distortions	Calculation of oxygen vacancy formation energy	Oxidation states and ionic size	Experimental data on stable perovskites	CdMgO3	data_upload.csv	figshare	doi:10.6084/m9.figshare.4833587	https://doi.org/10.6084/m9.figshare.4833587	Cd	Mg
perovskite	Calculation of formation energy	Calculation of phase stability	Structural distortions	Calculation of oxygen vacancy formation energy	Oxidation states and ionic size	Experimental data on stable perovskites	CdMnO3	data_upload.csv	figshare	doi:10.6084/m9.figshare.4833587	https://doi.org/10.6084/m9.figshare.4833587	Cd	Mn
perovskite	Calculation of formation energy	Calculation of phase stability	Structural distortions	Calculation of oxygen vacancy formation energy	Oxidation states and ionic size	Experimental data on stable perovskites	CdMoO3	data_upload.csv	figshare	doi:10.6084/m9.figshare.4833587	https://doi.org/10.6084/m9.figshare.4833587	Cd	Mo
perovskite	Calculation of formation energy	Calculation of phase stability	Structural distortions	Calculation of oxygen vacancy formation energy	Oxidation states and ionic size	Experimental data on stable perovskites	CdNaO3	data_upload.csv	figshare	doi:10.6084/m9.figshare.4833587	https://doi.org/10.6084/m9.figshare.4833587	Cd	Na
perovskite	Calculation of formation energy	Calculation of phase stability	Structural distortions	Calculation of oxygen vacancy formation energy	Oxidation states and ionic size	Experimental data on stable perovskites	CdNbO3	data_upload.csv	figshare	doi:10.6084/m9.figshare.4833587	https://doi.org/10.6084/m9.figshare.4833587	Cd	Nb
perovskite	Calculation of formation energy	Calculation of phase stability	Structural distortions	Calculation of oxygen vacancy formation energy	Oxidation states and ionic size	Experimental data on stable perovskites	CdNdO3	data_upload.csv	figshare	doi:10.6084/m9.figshare.4833587	https://doi.org/10.6084/m9.figshare.4833587	Cd	Nd
perovskite	Calculation of formation energy	Calculation of phase stability	Structural distortions	Calculation of oxygen vacancy formation energy	Oxidation states and ionic size	Experimental data on stable perovskites	CdNiO3	data_upload.csv	figshare	doi:10.6084/m9.figshare.4833587	https://doi.org/10.6084/m9.figshare.4833587	Cd	Ni
perovskite	Calculation of formation energy	Calculation of phase stability	Structural distortions	Calculation of oxygen vacancy formation energy	Oxidation states and ionic size	Experimental data on stable perovskites	CdNpO3	data_upload.csv	figshare	doi:10.6084/m9.figshare.4833587	https://doi.org/10.6084/m9.figshare.4833587	Cd	Np
perovskite	Calculation of formation energy	Calculation of phase stability	Structural distortions	Calculation of oxygen vacancy formation energy	Oxidation states and ionic size	Experimental data on stable perovskites	CdOsO3	data_upload.csv	figshare	doi:10.6084/m9.figshare.4833587	https://doi.org/10.6084/m9.figshare.4833587	Cd	Os
perovskite	Calculation of formation energy	Calculation of phase stability	Structural distortions	Calculation of oxygen vacancy formation energy	Oxidation states and ionic size	Experimental data on stable perovskites	CdPaO3	data_upload.csv	figshare	doi:10.6084/m9.figshare.4833587	https://doi.org/10.6084/m9.figshare.4833587	Cd	Pa
perovskite	Calculation of formation energy	Calculation of phase stability	Structural distortions	Calculation of oxygen vacancy formation energy	Oxidation states and ionic size	Experimental data on stable perovskites	CdPbO3	data_upload.csv	figshare	doi:10.6084/m9.figshare.4833587	https://doi.org/10.6084/m9.figshare.4833587	Cd	Pb
perovskite	Calculation of formation energy	Calculation of phase stability	Structural distortions	Calculation of oxygen vacancy formation energy	Oxidation states and ionic size	Experimental data on stable perovskites	CdPdO3	data_upload.csv	figshare	doi:10.6084/m9.figshare.4833587	https://doi.org/10.6084/m9.figshare.4833587	Cd	Pd
perovskite	Calculation of formation energy	Calculation of phase stability	Structural distortions	Calculation of oxygen vacancy formation energy	Oxidation states and ionic size	Experimental data on stable perovskites	CdPmO3	data_upload.csv	figshare	doi:10.6084/m9.figshare.4833587	https://doi.org/10.6084/m9.figshare.4833587	Cd	Pm
perovskite	Calculation of formation energy	Calculation of phase stability	Structural distortions	Calculation of oxygen vacancy formation energy	Oxidation states and ionic size	Experimental data on stable perovskites	CdPrO3	data_upload.csv	figshare	doi:10.6084/m9.figshare.4833587	https://doi.org/10.6084/m9.figshare.4833587	Cd	Pr
perovskite	Calculation of formation energy	Calculation of phase stability	Structural distortions	Calculation of oxygen vacancy formation energy	Oxidation states and ionic size	Experimental data on stable perovskites	CdPtO3	data_upload.csv	figshare	doi:10.6084/m9.figshare.4833587	https://doi.org/10.6084/m9.figshare.4833587	Cd	Pt
perovskite	Calculation of formation energy	Calculation of phase stability	Structural distortions	Calculation of oxygen vacancy formation energy	Oxidation states and ionic size	Experimental data on stable perovskites	CdPuO3	data_upload.csv	figshare	doi:10.6084/m9.figshare.4833587	https://doi.org/10.6084/m9.figshare.4833587	Cd	Pu
perovskite	Calculation of formation energy	Calculation of phase stability	Structural distortions	Calculation of oxygen vacancy formation energy	Oxidation states and ionic size	Experimental data on stable perovskites	CdRbO3	data_upload.csv	figshare	doi:10.6084/m9.figshare.4833587	https://doi.org/10.6084/m9.figshare.4833587	Cd	Rb
perovskite	Calculation of formation energy	Calculation of phase stability	Structural distortions	Calculation of oxygen vacancy formation energy	Oxidation states and ionic size	Experimental data on stable perovskites	CdReO3	data_upload.csv	figshare	doi:10.6084/m9.figshare.4833587	https://doi.org/10.6084/m9.figshare.4833587	Cd	Re
perovskite	Calculation of formation energy	Calculation of phase stability	Structural distortions	Calculation of oxygen vacancy formation energy	Oxidation states and ionic size	Experimental data on stable perovskites	CdRhO3	data_upload.csv	figshare	doi:10.6084/m9.figshare.4833587	https://doi.org/10.6084/m9.figshare.4833587	Cd	Rh
perovskite	Calculation of formation energy	Calculation of phase stability	Structural distortions	Calculation of oxygen vacancy formation energy	Oxidation states and ionic size	Experimental data on stable perovskites	CdRuO3	data_upload.csv	figshare	doi:10.6084/m9.figshare.4833587	https://doi.org/10.6084/m9.figshare.4833587	Cd	Ru
perovskite	Calculation of formation energy	Calculation of phase stability	Structural distortions	Calculation of oxygen vacancy formation energy	Oxidation states and ionic size	Experimental data on stable perovskites	CdSbO3	data_upload.csv	figshare	doi:10.6084/m9.figshare.4833587	https://doi.org/10.6084/m9.figshare.4833587	Cd	Sb
perovskite	Calculation of formation energy	Calculation of phase stability	Structural distortions	Calculation of oxygen vacancy formation energy	Oxidation states and ionic size	Experimental data on stable perovskites	CdScO3	data_upload.csv	figshare	doi:10.6084/m9.figshare.4833587	https://doi.org/10.6084/m9.figshare.4833587	Cd	Sc
perovskite	Calculation of formation energy	Calculation of phase stability	Structural distortions	Calculation of oxygen vacancy formation energy	Oxidation states and ionic size	Experimental data on stable perovskites	CdSiO3	data_upload.csv	figshare	doi:10.6084/m9.figshare.4833587	https://doi.org/10.6084/m9.figshare.4833587	Cd	Si
perovskite	Calculation of formation energy	Calculation of phase stability	Structural distortions	Calculation of oxygen vacancy formation energy	Oxidation states and ionic size	Experimental data on stable perovskites	CdSmO3	data_upload.csv	figshare	doi:10.6084/m9.figshare.4833587	https://doi.org/10.6084/m9.figshare.4833587	Cd	Sm
perovskite	Calculation of formation energy	Calculation of phase stability	Structural distortions	Calculation of oxygen vacancy formation energy	Oxidation states and ionic size	Experimental data on stable perovskites	CdSnO3	data_upload.csv	figshare	doi:10.6084/m9.figshare.4833587	https://doi.org/10.6084/m9.figshare.4833587	Cd	Sn
perovskite	Calculation of formation energy	Calculation of phase stability	Structural distortions	Calculation of oxygen vacancy formation energy	Oxidation states and ionic size	Experimental data on stable perovskites	CdSrO3	data_upload.csv	figshare	doi:10.6084/m9.figshare.4833587	https://doi.org/10.6084/m9.figshare.4833587	Cd	Sr
perovskite	Calculation of formation energy	Calculation of phase stability	Structural distortions	Calculation of oxygen vacancy formation energy	Oxidation states and ionic size	Experimental data on stable perovskites	CdTaO3	data_upload.csv	figshare	doi:10.6084/m9.figshare.4833587	https://doi.org/10.6084/m9.figshare.4833587	Cd	Ta
perovskite	Calculation of formation energy	Calculation of phase stability	Structural distortions	Calculation of oxygen vacancy formation energy	Oxidation states and ionic size	Experimental data on stable perovskites	CdTbO3	data_upload.csv	figshare	doi:10.6084/m9.figshare.4833587	https://doi.org/10.6084/m9.figshare.4833587	Cd	Tb
perovskite	Calculation of formation energy	Calculation of phase stability	Structural distortions	Calculation of oxygen vacancy formation energy	Oxidation states and ionic size	Experimental data on stable perovskites	CdTcO3	data_upload.csv	figshare	doi:10.6084/m9.figshare.4833587	https://doi.org/10.6084/m9.figshare.4833587	Cd	Tc
perovskite	Calculation of formation energy	Calculation of phase stability	Structural distortions	Calculation of oxygen vacancy formation energy	Oxidation states and ionic size	Experimental data on stable perovskites	CdTeO3	data_upload.csv	figshare	doi:10.6084/m9.figshare.4833587	https://doi.org/10.6084/m9.figshare.4833587	Cd	Te
perovskite	Calculation of formation energy	Calculation of phase stability	Structural distortions	Calculation of oxygen vacancy formation energy	Oxidation states and ionic size	Experimental data on stable perovskites	CdThO3	data_upload.csv	figshare	doi:10.6084/m9.figshare.4833587	https://doi.org/10.6084/m9.figshare.4833587	Cd	Th
perovskite	Calculation of formation energy	Calculation of phase stability	Structural distortions	Calculation of oxygen vacancy formation energy	Oxidation states and ionic size	Experimental data on stable perovskites	CdTiO3	data_upload.csv	figshare	doi:10.6084/m9.figshare.4833587	https://doi.org/10.6084/m9.figshare.4833587	Cd	Ti
perovskite	Calculation of formation energy	Calculation of phase stability	Structural distortions	Calculation of oxygen vacancy formation energy	Oxidation states and ionic size	Experimental data on stable perovskites	CdTlO3	data_upload.csv	figshare	doi:10.6084/m9.figshare.4833587	https://doi.org/10.6084/m9.figshare.4833587	Cd	Tl
perovskite	Calculation of formation energy	Calculation of phase stability	Structural distortions	Calculation of oxygen vacancy formation energy	Oxidation states and ionic size	Experimental data on stable perovskites	CdTmO3	data_upload.csv	figshare	doi:10.6084/m9.figshare.4833587	https://doi.org/10.6084/m9.figshare.4833587	Cd	Tm
perovskite	Calculation of formation energy	Calculation of phase stability	Structural distortions	Calculation of oxygen vacancy formation energy	Oxidation states and ionic size	Experimental data on stable perovskites	CdUO3	data_upload.csv	figshare	doi:10.6084/m9.figshare.4833587	https://doi.org/10.6084/m9.figshare.4833587	Cd	U
perovskite	Calculation of formation energy	Calculation of phase stability	Structural distortions	Calculation of oxygen vacancy formation energy	Oxidation states and ionic size	Experimental data on stable perovskites	CdVO3	data_upload.csv	figshare	doi:10.6084/m9.figshare.4833587	https://doi.org/10.6084/m9.figshare.4833587	Cd	V
perovskite	Calculation of formation energy	Calculation of phase stability	Structural distortions	Calculation of oxygen vacancy formation energy	Oxidation states and ionic size	Experimental data on stable perovskites	CdWO3	data_upload.csv	figshare	doi:10.6084/m9.figshare.4833587	https://doi.org/10.6084/m9.figshare.4833587	Cd	W
perovskite	Calculation of formation energy	Calculation of phase stability	Structural distortions	Calculation of oxygen vacancy formation energy	Oxidation states and ionic size	Experimental data on stable perovskites	CdYO3	data_upload.csv	figshare	doi:10.6084/m9.figshare.4833587	https://doi.org/10.6084/m9.figshare.4833587	Cd	Y
perovskite	Calculation of formation energy	Calculation of phase stability	Structural distortions	Calculation of oxygen vacancy formation energy	Oxidation states and ionic size	Experimental data on stable perovskites	CdYbO3	data_upload.csv	figshare	doi:10.6084/m9.figshare.4833587	https://doi.org/10.6084/m9.figshare.4833587	Cd	Yb
perovskite	Calculation of formation energy	Calculation of phase stability	Structural distortions	Calculation of oxygen vacancy formation energy	Oxidation states and ionic size	Experimental data on stable perovskites	CdZnO3	data_upload.csv	figshare	doi:10.6084/m9.figshare.4833587	https://doi.org/10.6084/m9.figshare.4833587	Cd	Zn
perovskite	Calculation of formation energy	Calculation of phase stability	Structural distortions	Calculation of oxygen vacancy formation energy	Oxidation states and ionic size	Experimental data on stable perovskites	CdZrO3	data_upload.csv	figshare	doi:10.6084/m9.figshare.4833587	https://doi.org/10.6084/m9.figshare.4833587	Cd	Zr
perovskite	Calculation of formation energy	Calculation of phase stability	Structural distortions	Calculation of oxygen vacancy formation energy	Oxidation states and ionic size	Experimental data on stable perovskites	CeAcO3	data_upload.csv	figshare	doi:10.6084/m9.figshare.4833587	https://doi.org/10.6084/m9.figshare.4833587	Ce	Ac
perovskite	Calculation of formation energy	Calculation of phase stability	Structural distortions	Calculation of oxygen vacancy formation energy	Oxidation states and ionic size	Experimental data on stable perovskites	CeAgO3	data_upload.csv	figshare	doi:10.6084/m9.figshare.4833587	https://doi.org/10.6084/m9.figshare.4833587	Ce	Ag
perovskite	Calculation of formation energy	Calculation of phase stability	Structural distortions	Calculation of oxygen vacancy formation energy	Oxidation states and ionic size	Experimental data on stable perovskites	CeAlO3	data_upload.csv	figshare	doi:10.6084/m9.figshare.4833587	https://doi.org/10.6084/m9.figshare.4833587	Ce	Al
perovskite	Calculation of formation energy	Calculation of phase stability	Structural distortions	Calculation of oxygen vacancy formation energy	Oxidation states and ionic size	Experimental data on stable perovskites	CeAsO3	data_upload.csv	figshare	doi:10.6084/m9.figshare.4833587	https://doi.org/10.6084/m9.figshare.4833587	Ce	As
perovskite	Calculation of formation energy	Calculation of phase stability	Structural distortions	Calculation of oxygen vacancy formation energy	Oxidation states and ionic size	Experimental data on stable perovskites	CeAuO3	data_upload.csv	figshare	doi:10.6084/m9.figshare.4833587	https://doi.org/10.6084/m9.figshare.4833587	Ce	Au
perovskite	Calculation of formation energy	Calculation of phase stability	Structural distortions	Calculation of oxygen vacancy formation energy	Oxidation states and ionic size	Experimental data on stable perovskites	CeBO3	data_upload.csv	figshare	doi:10.6084/m9.figshare.4833587	https://doi.org/10.6084/m9.figshare.4833587	Ce	B
perovskite	Calculation of formation energy	Calculation of phase stability	Structural distortions	Calculation of oxygen vacancy formation energy	Oxidation states and ionic size	Experimental data on stable perovskites	CeBaO3	data_upload.csv	figshare	doi:10.6084/m9.figshare.4833587	https://doi.org/10.6084/m9.figshare.4833587	Ce	Ba
perovskite	Calculation of formation energy	Calculation of phase stability	Structural distortions	Calculation of oxygen vacancy formation energy	Oxidation states and ionic size	Experimental data on stable perovskites	CeBeO3	data_upload.csv	figshare	doi:10.6084/m9.figshare.4833587	https://doi.org/10.6084/m9.figshare.4833587	Ce	Be
perovskite	Calculation of formation energy	Calculation of phase stability	Structural distortions	Calculation of oxygen vacancy formation energy	Oxidation states and ionic size	Experimental data on stable perovskites	CeBiO3	data_upload.csv	figshare	doi:10.6084/m9.figshare.4833587	https://doi.org/10.6084/m9.figshare.4833587	Ce	Bi
perovskite	Calculation of formation energy	Calculation of phase stability	Structural distortions	Calculation of oxygen vacancy formation energy	Oxidation states and ionic size	Experimental data on stable perovskites	CeCaO3	data_upload.csv	figshare	doi:10.6084/m9.figshare.4833587	https://doi.org/10.6084/m9.figshare.4833587	Ce	Ca
perovskite	Calculation of formation energy	Calculation of phase stability	Structural distortions	Calculation of oxygen vacancy formation energy	Oxidation states and ionic size	Experimental data on stable perovskites	CeCdO3	data_upload.csv	figshare	doi:10.6084/m9.figshare.4833587	https://doi.org/10.6084/m9.figshare.4833587	Ce	Cd
perovskite	Calculation of formation energy	Calculation of phase stability	Structural distortions	Calculation of oxygen vacancy formation energy	Oxidation states and ionic size	Experimental data on stable perovskites	Ce2O3	data_upload.csv	figshare	doi:10.6084/m9.figshare.4833587	https://doi.org/10.6084/m9.figshare.4833587	Ce	Ce
perovskite	Calculation of formation energy	Calculation of phase stability	Structural distortions	Calculation of oxygen vacancy formation energy	Oxidation states and ionic size	Experimental data on stable perovskites	CeCoO3	data_upload.csv	figshare	doi:10.6084/m9.figshare.4833587	https://doi.org/10.6084/m9.figshare.4833587	Ce	Co
perovskite	Calculation of formation energy	Calculation of phase stability	Structural distortions	Calculation of oxygen vacancy formation energy	Oxidation states and ionic size	Experimental data on stable perovskites	CeCrO3	data_upload.csv	figshare	doi:10.6084/m9.figshare.4833587	https://doi.org/10.6084/m9.figshare.4833587	Ce	Cr
perovskite	Calculation of formation energy	Calculation of phase stability	Structural distortions	Calculation of oxygen vacancy formation energy	Oxidation states and ionic size	Experimental data on stable perovskites	CeCsO3	data_upload.csv	figshare	doi:10.6084/m9.figshare.4833587	https://doi.org/10.6084/m9.figshare.4833587	Ce	Cs
perovskite	Calculation of formation energy	Calculation of phase stability	Structural distortions	Calculation of oxygen vacancy formation energy	Oxidation states and ionic size	Experimental data on stable perovskites	CeCuO3	data_upload.csv	figshare	doi:10.6084/m9.figshare.4833587	https://doi.org/10.6084/m9.figshare.4833587	Ce	Cu
perovskite	Calculation of formation energy	Calculation of phase stability	Structural distortions	Calculation of oxygen vacancy formation energy	Oxidation states and ionic size	Experimental data on stable perovskites	CeDyO3	data_upload.csv	figshare	doi:10.6084/m9.figshare.4833587	https://doi.org/10.6084/m9.figshare.4833587	Ce	Dy
perovskite	Calculation of formation energy	Calculation of phase stability	Structural distortions	Calculation of oxygen vacancy formation energy	Oxidation states and ionic size	Experimental data on stable perovskites	CeErO3	data_upload.csv	figshare	doi:10.6084/m9.figshare.4833587	https://doi.org/10.6084/m9.figshare.4833587	Ce	Er
perovskite	Calculation of formation energy	Calculation of phase stability	Structural distortions	Calculation of oxygen vacancy formation energy	Oxidation states and ionic size	Experimental data on stable perovskites	CeEuO3	data_upload.csv	figshare	doi:10.6084/m9.figshare.4833587	https://doi.org/10.6084/m9.figshare.4833587	Ce	Eu
perovskite	Calculation of formation energy	Calculation of phase stability	Structural distortions	Calculation of oxygen vacancy formation energy	Oxidation states and ionic size	Experimental data on stable perovskites	CeFeO3	data_upload.csv	figshare	doi:10.6084/m9.figshare.4833587	https://doi.org/10.6084/m9.figshare.4833587	Ce	Fe
perovskite	Calculation of formation energy	Calculation of phase stability	Structural distortions	Calculation of oxygen vacancy formation energy	Oxidation states and ionic size	Experimental data on stable perovskites	CeGaO3	data_upload.csv	figshare	doi:10.6084/m9.figshare.4833587	https://doi.org/10.6084/m9.figshare.4833587	Ce	Ga
perovskite	Calculation of formation energy	Calculation of phase stability	Structural distortions	Calculation of oxygen vacancy formation energy	Oxidation states and ionic size	Experimental data on stable perovskites	CeGdO3	data_upload.csv	figshare	doi:10.6084/m9.figshare.4833587	https://doi.org/10.6084/m9.figshare.4833587	Ce	Gd
perovskite	Calculation of formation energy	Calculation of phase stability	Structural distortions	Calculation of oxygen vacancy formation energy	Oxidation states and ionic size	Experimental data on stable perovskites	CeGeO3	data_upload.csv	figshare	doi:10.6084/m9.figshare.4833587	https://doi.org/10.6084/m9.figshare.4833587	Ce	Ge
perovskite	Calculation of formation energy	Calculation of phase stability	Structural distortions	Calculation of oxygen vacancy formation energy	Oxidation states and ionic size	Experimental data on stable perovskites	CeHfO3	data_upload.csv	figshare	doi:10.6084/m9.figshare.4833587	https://doi.org/10.6084/m9.figshare.4833587	Ce	Hf
perovskite	Calculation of formation energy	Calculation of phase stability	Structural distortions	Calculation of oxygen vacancy formation energy	Oxidation states and ionic size	Experimental data on stable perovskites	CeHgO3	data_upload.csv	figshare	doi:10.6084/m9.figshare.4833587	https://doi.org/10.6084/m9.figshare.4833587	Ce	Hg
perovskite	Calculation of formation energy	Calculation of phase stability	Structural distortions	Calculation of oxygen vacancy formation energy	Oxidation states and ionic size	Experimental data on stable perovskites	CeHoO3	data_upload.csv	figshare	doi:10.6084/m9.figshare.4833587	https://doi.org/10.6084/m9.figshare.4833587	Ce	Ho
perovskite	Calculation of formation energy	Calculation of phase stability	Structural distortions	Calculation of oxygen vacancy formation energy	Oxidation states and ionic size	Experimental data on stable perovskites	CeInO3	data_upload.csv	figshare	doi:10.6084/m9.figshare.4833587	https://doi.org/10.6084/m9.figshare.4833587	Ce	In
perovskite	Calculation of formation energy	Calculation of phase stability	Structural distortions	Calculation of oxygen vacancy formation energy	Oxidation states and ionic size	Experimental data on stable perovskites	CeIrO3	data_upload.csv	figshare	doi:10.6084/m9.figshare.4833587	https://doi.org/10.6084/m9.figshare.4833587	Ce	Ir
perovskite	Calculation of formation energy	Calculation of phase stability	Structural distortions	Calculation of oxygen vacancy formation energy	Oxidation states and ionic size	Experimental data on stable perovskites	CeKO3	data_upload.csv	figshare	doi:10.6084/m9.figshare.4833587	https://doi.org/10.6084/m9.figshare.4833587	Ce	K
perovskite	Calculation of formation energy	Calculation of phase stability	Structural distortions	Calculation of oxygen vacancy formation energy	Oxidation states and ionic size	Experimental data on stable perovskites	CeLaO3	data_upload.csv	figshare	doi:10.6084/m9.figshare.4833587	https://doi.org/10.6084/m9.figshare.4833587	Ce	La
perovskite	Calculation of formation energy	Calculation of phase stability	Structural distortions	Calculation of oxygen vacancy formation energy	Oxidation states and ionic size	Experimental data on stable perovskites	CeLiO3	data_upload.csv	figshare	doi:10.6084/m9.figshare.4833587	https://doi.org/10.6084/m9.figshare.4833587	Ce	Li
perovskite	Calculation of formation energy	Calculation of phase stability	Structural distortions	Calculation of oxygen vacancy formation energy	Oxidation states and ionic size	Experimental data on stable perovskites	CeLuO3	data_upload.csv	figshare	doi:10.6084/m9.figshare.4833587	https://doi.org/10.6084/m9.figshare.4833587	Ce	Lu
perovskite	Calculation of formation energy	Calculation of phase stability	Structural distortions	Calculation of oxygen vacancy formation energy	Oxidation states and ionic size	Experimental data on stable perovskites	CeMgO3	data_upload.csv	figshare	doi:10.6084/m9.figshare.4833587	https://doi.org/10.6084/m9.figshare.4833587	Ce	Mg
perovskite	Calculation of formation energy	Calculation of phase stability	Structural distortions	Calculation of oxygen vacancy formation energy	Oxidation states and ionic size	Experimental data on stable perovskites	CeMnO3	data_upload.csv	figshare	doi:10.6084/m9.figshare.4833587	https://doi.org/10.6084/m9.figshare.4833587	Ce	Mn
perovskite	Calculation of formation energy	Calculation of phase stability	Structural distortions	Calculation of oxygen vacancy formation energy	Oxidation states and ionic size	Experimental data on stable perovskites	CeMoO3	data_upload.csv	figshare	doi:10.6084/m9.figshare.4833587	https://doi.org/10.6084/m9.figshare.4833587	Ce	Mo
perovskite	Calculation of formation energy	Calculation of phase stability	Structural distortions	Calculation of oxygen vacancy formation energy	Oxidation states and ionic size	Experimental data on stable perovskites	CeNaO3	data_upload.csv	figshare	doi:10.6084/m9.figshare.4833587	https://doi.org/10.6084/m9.figshare.4833587	Ce	Na
perovskite	Calculation of formation energy	Calculation of phase stability	Structural distortions	Calculation of oxygen vacancy formation energy	Oxidation states and ionic size	Experimental data on stable perovskites	CeNbO3	data_upload.csv	figshare	doi:10.6084/m9.figshare.4833587	https://doi.org/10.6084/m9.figshare.4833587	Ce	Nb
perovskite	Calculation of formation energy	Calculation of phase stability	Structural distortions	Calculation of oxygen vacancy formation energy	Oxidation states and ionic size	Experimental data on stable perovskites	CeNdO3	data_upload.csv	figshare	doi:10.6084/m9.figshare.4833587	https://doi.org/10.6084/m9.figshare.4833587	Ce	Nd
perovskite	Calculation of formation energy	Calculation of phase stability	Structural distortions	Calculation of oxygen vacancy formation energy	Oxidation states and ionic size	Experimental data on stable perovskites	CeNiO3	data_upload.csv	figshare	doi:10.6084/m9.figshare.4833587	https://doi.org/10.6084/m9.figshare.4833587	Ce	Ni
perovskite	Calculation of formation energy	Calculation of phase stability	Structural distortions	Calculation of oxygen vacancy formation energy	Oxidation states and ionic size	Experimental data on stable perovskites	CeNpO3	data_upload.csv	figshare	doi:10.6084/m9.figshare.4833587	https://doi.org/10.6084/m9.figshare.4833587	Ce	Np
perovskite	Calculation of formation energy	Calculation of phase stability	Structural distortions	Calculation of oxygen vacancy formation energy	Oxidation states and ionic size	Experimental data on stable perovskites	CeOsO3	data_upload.csv	figshare	doi:10.6084/m9.figshare.4833587	https://doi.org/10.6084/m9.figshare.4833587	Ce	Os
perovskite	Calculation of formation energy	Calculation of phase stability	Structural distortions	Calculation of oxygen vacancy formation energy	Oxidation states and ionic size	Experimental data on stable perovskites	CePaO3	data_upload.csv	figshare	doi:10.6084/m9.figshare.4833587	https://doi.org/10.6084/m9.figshare.4833587	Ce	Pa
perovskite	Calculation of formation energy	Calculation of phase stability	Structural distortions	Calculation of oxygen vacancy formation energy	Oxidation states and ionic size	Experimental data on stable perovskites	CePbO3	data_upload.csv	figshare	doi:10.6084/m9.figshare.4833587	https://doi.org/10.6084/m9.figshare.4833587	Ce	Pb
perovskite	Calculation of formation energy	Calculation of phase stability	Structural distortions	Calculation of oxygen vacancy formation energy	Oxidation states and ionic size	Experimental data on stable perovskites	CePdO3	data_upload.csv	figshare	doi:10.6084/m9.figshare.4833587	https://doi.org/10.6084/m9.figshare.4833587	Ce	Pd
perovskite	Calculation of formation energy	Calculation of phase stability	Structural distortions	Calculation of oxygen vacancy formation energy	Oxidation states and ionic size	Experimental data on stable perovskites	CePmO3	data_upload.csv	figshare	doi:10.6084/m9.figshare.4833587	https://doi.org/10.6084/m9.figshare.4833587	Ce	Pm
perovskite	Calculation of formation energy	Calculation of phase stability	Structural distortions	Calculation of oxygen vacancy formation energy	Oxidation states and ionic size	Experimental data on stable perovskites	CePrO3	data_upload.csv	figshare	doi:10.6084/m9.figshare.4833587	https://doi.org/10.6084/m9.figshare.4833587	Ce	Pr
perovskite	Calculation of formation energy	Calculation of phase stability	Structural distortions	Calculation of oxygen vacancy formation energy	Oxidation states and ionic size	Experimental data on stable perovskites	CePtO3	data_upload.csv	figshare	doi:10.6084/m9.figshare.4833587	https://doi.org/10.6084/m9.figshare.4833587	Ce	Pt
perovskite	Calculation of formation energy	Calculation of phase stability	Structural distortions	Calculation of oxygen vacancy formation energy	Oxidation states and ionic size	Experimental data on stable perovskites	CePuO3	data_upload.csv	figshare	doi:10.6084/m9.figshare.4833587	https://doi.org/10.6084/m9.figshare.4833587	Ce	Pu
perovskite	Calculation of formation energy	Calculation of phase stability	Structural distortions	Calculation of oxygen vacancy formation energy	Oxidation states and ionic size	Experimental data on stable perovskites	CeRbO3	data_upload.csv	figshare	doi:10.6084/m9.figshare.4833587	https://doi.org/10.6084/m9.figshare.4833587	Ce	Rb
perovskite	Calculation of formation energy	Calculation of phase stability	Structural distortions	Calculation of oxygen vacancy formation energy	Oxidation states and ionic size	Experimental data on stable perovskites	CeReO3	data_upload.csv	figshare	doi:10.6084/m9.figshare.4833587	https://doi.org/10.6084/m9.figshare.4833587	Ce	Re
perovskite	Calculation of formation energy	Calculation of phase stability	Structural distortions	Calculation of oxygen vacancy formation energy	Oxidation states and ionic size	Experimental data on stable perovskites	CeRhO3	data_upload.csv	figshare	doi:10.6084/m9.figshare.4833587	https://doi.org/10.6084/m9.figshare.4833587	Ce	Rh
perovskite	Calculation of formation energy	Calculation of phase stability	Structural distortions	Calculation of oxygen vacancy formation energy	Oxidation states and ionic size	Experimental data on stable perovskites	CeRuO3	data_upload.csv	figshare	doi:10.6084/m9.figshare.4833587	https://doi.org/10.6084/m9.figshare.4833587	Ce	Ru
perovskite	Calculation of formation energy	Calculation of phase stability	Structural distortions	Calculation of oxygen vacancy formation energy	Oxidation states and ionic size	Experimental data on stable perovskites	CeSbO3	data_upload.csv	figshare	doi:10.6084/m9.figshare.4833587	https://doi.org/10.6084/m9.figshare.4833587	Ce	Sb
perovskite	Calculation of formation energy	Calculation of phase stability	Structural distortions	Calculation of oxygen vacancy formation energy	Oxidation states and ionic size	Experimental data on stable perovskites	CeScO3	data_upload.csv	figshare	doi:10.6084/m9.figshare.4833587	https://doi.org/10.6084/m9.figshare.4833587	Ce	Sc
perovskite	Calculation of formation energy	Calculation of phase stability	Structural distortions	Calculation of oxygen vacancy formation energy	Oxidation states and ionic size	Experimental data on stable perovskites	CeSiO3	data_upload.csv	figshare	doi:10.6084/m9.figshare.4833587	https://doi.org/10.6084/m9.figshare.4833587	Ce	Si
perovskite	Calculation of formation energy	Calculation of phase stability	Structural distortions	Calculation of oxygen vacancy formation energy	Oxidation states and ionic size	Experimental data on stable perovskites	CeSmO3	data_upload.csv	figshare	doi:10.6084/m9.figshare.4833587	https://doi.org/10.6084/m9.figshare.4833587	Ce	Sm
perovskite	Calculation of formation energy	Calculation of phase stability	Structural distortions	Calculation of oxygen vacancy formation energy	Oxidation states and ionic size	Experimental data on stable perovskites	CeSnO3	data_upload.csv	figshare	doi:10.6084/m9.figshare.4833587	https://doi.org/10.6084/m9.figshare.4833587	Ce	Sn
perovskite	Calculation of formation energy	Calculation of phase stability	Structural distortions	Calculation of oxygen vacancy formation energy	Oxidation states and ionic size	Experimental data on stable perovskites	CeSrO3	data_upload.csv	figshare	doi:10.6084/m9.figshare.4833587	https://doi.org/10.6084/m9.figshare.4833587	Ce	Sr
perovskite	Calculation of formation energy	Calculation of phase stability	Structural distortions	Calculation of oxygen vacancy formation energy	Oxidation states and ionic size	Experimental data on stable perovskites	CeTaO3	data_upload.csv	figshare	doi:10.6084/m9.figshare.4833587	https://doi.org/10.6084/m9.figshare.4833587	Ce	Ta
perovskite	Calculation of formation energy	Calculation of phase stability	Structural distortions	Calculation of oxygen vacancy formation energy	Oxidation states and ionic size	Experimental data on stable perovskites	CeTbO3	data_upload.csv	figshare	doi:10.6084/m9.figshare.4833587	https://doi.org/10.6084/m9.figshare.4833587	Ce	Tb
perovskite	Calculation of formation energy	Calculation of phase stability	Structural distortions	Calculation of oxygen vacancy formation energy	Oxidation states and ionic size	Experimental data on stable perovskites	CeTcO3	data_upload.csv	figshare	doi:10.6084/m9.figshare.4833587	https://doi.org/10.6084/m9.figshare.4833587	Ce	Tc
perovskite	Calculation of formation energy	Calculation of phase stability	Structural distortions	Calculation of oxygen vacancy formation energy	Oxidation states and ionic size	Experimental data on stable perovskites	CeTeO3	data_upload.csv	figshare	doi:10.6084/m9.figshare.4833587	https://doi.org/10.6084/m9.figshare.4833587	Ce	Te
perovskite	Calculation of formation energy	Calculation of phase stability	Structural distortions	Calculation of oxygen vacancy formation energy	Oxidation states and ionic size	Experimental data on stable perovskites	CeThO3	data_upload.csv	figshare	doi:10.6084/m9.figshare.4833587	https://doi.org/10.6084/m9.figshare.4833587	Ce	Th
perovskite	Calculation of formation energy	Calculation of phase stability	Structural distortions	Calculation of oxygen vacancy formation energy	Oxidation states and ionic size	Experimental data on stable perovskites	CeTiO3	data_upload.csv	figshare	doi:10.6084/m9.figshare.4833587	https://doi.org/10.6084/m9.figshare.4833587	Ce	Ti
perovskite	Calculation of formation energy	Calculation of phase stability	Structural distortions	Calculation of oxygen vacancy formation energy	Oxidation states and ionic size	Experimental data on stable perovskites	CeTlO3	data_upload.csv	figshare	doi:10.6084/m9.figshare.4833587	https://doi.org/10.6084/m9.figshare.4833587	Ce	Tl
perovskite	Calculation of formation energy	Calculation of phase stability	Structural distortions	Calculation of oxygen vacancy formation energy	Oxidation states and ionic size	Experimental data on stable perovskites	CeTmO3	data_upload.csv	figshare	doi:10.6084/m9.figshare.4833587	https://doi.org/10.6084/m9.figshare.4833587	Ce	Tm
perovskite	Calculation of formation energy	Calculation of phase stability	Structural distortions	Calculation of oxygen vacancy formation energy	Oxidation states and ionic size	Experimental data on stable perovskites	CeUO3	data_upload.csv	figshare	doi:10.6084/m9.figshare.4833587	https://doi.org/10.6084/m9.figshare.4833587	Ce	U
perovskite	Calculation of formation energy	Calculation of phase stability	Structural distortions	Calculation of oxygen vacancy formation energy	Oxidation states and ionic size	Experimental data on stable perovskites	CeVO3	data_upload.csv	figshare	doi:10.6084/m9.figshare.4833587	https://doi.org/10.6084/m9.figshare.4833587	Ce	V
perovskite	Calculation of formation energy	Calculation of phase stability	Structural distortions	Calculation of oxygen vacancy formation energy	Oxidation states and ionic size	Experimental data on stable perovskites	CeWO3	data_upload.csv	figshare	doi:10.6084/m9.figshare.4833587	https://doi.org/10.6084/m9.figshare.4833587	Ce	W
perovskite	Calculation of formation energy	Calculation of phase stability	Structural distortions	Calculation of oxygen vacancy formation energy	Oxidation states and ionic size	Experimental data on stable perovskites	CeYO3	data_upload.csv	figshare	doi:10.6084/m9.figshare.4833587	https://doi.org/10.6084/m9.figshare.4833587	Ce	Y
perovskite	Calculation of formation energy	Calculation of phase stability	Structural distortions	Calculation of oxygen vacancy formation energy	Oxidation states and ionic size	Experimental data on stable perovskites	CeYbO3	data_upload.csv	figshare	doi:10.6084/m9.figshare.4833587	https://doi.org/10.6084/m9.figshare.4833587	Ce	Yb
perovskite	Calculation of formation energy	Calculation of phase stability	Structural distortions	Calculation of oxygen vacancy formation energy	Oxidation states and ionic size	Experimental data on stable perovskites	CeZnO3	data_upload.csv	figshare	doi:10.6084/m9.figshare.4833587	https://doi.org/10.6084/m9.figshare.4833587	Ce	Zn
perovskite	Calculation of formation energy	Calculation of phase stability	Structural distortions	Calculation of oxygen vacancy formation energy	Oxidation states and ionic size	Experimental data on stable perovskites	CeZrO3	data_upload.csv	figshare	doi:10.6084/m9.figshare.4833587	https://doi.org/10.6084/m9.figshare.4833587	Ce	Zr
perovskite	Calculation of formation energy	Calculation of phase stability	Structural distortions	Calculation of oxygen vacancy formation energy	Oxidation states and ionic size	Experimental data on stable perovskites	CoAcO3	data_upload.csv	figshare	doi:10.6084/m9.figshare.4833587	https://doi.org/10.6084/m9.figshare.4833587	Co	Ac
perovskite	Calculation of formation energy	Calculation of phase stability	Structural distortions	Calculation of oxygen vacancy formation energy	Oxidation states and ionic size	Experimental data on stable perovskites	CoAgO3	data_upload.csv	figshare	doi:10.6084/m9.figshare.4833587	https://doi.org/10.6084/m9.figshare.4833587	Co	Ag
perovskite	Calculation of formation energy	Calculation of phase stability	Structural distortions	Calculation of oxygen vacancy formation energy	Oxidation states and ionic size	Experimental data on stable perovskites	CoAlO3	data_upload.csv	figshare	doi:10.6084/m9.figshare.4833587	https://doi.org/10.6084/m9.figshare.4833587	Co	Al
perovskite	Calculation of formation energy	Calculation of phase stability	Structural distortions	Calculation of oxygen vacancy formation energy	Oxidation states and ionic size	Experimental data on stable perovskites	CoAsO3	data_upload.csv	figshare	doi:10.6084/m9.figshare.4833587	https://doi.org/10.6084/m9.figshare.4833587	Co	As
perovskite	Calculation of formation energy	Calculation of phase stability	Structural distortions	Calculation of oxygen vacancy formation energy	Oxidation states and ionic size	Experimental data on stable perovskites	CoAuO3	data_upload.csv	figshare	doi:10.6084/m9.figshare.4833587	https://doi.org/10.6084/m9.figshare.4833587	Co	Au
perovskite	Calculation of formation energy	Calculation of phase stability	Structural distortions	Calculation of oxygen vacancy formation energy	Oxidation states and ionic size	Experimental data on stable perovskites	CoBO3	data_upload.csv	figshare	doi:10.6084/m9.figshare.4833587	https://doi.org/10.6084/m9.figshare.4833587	Co	B
perovskite	Calculation of formation energy	Calculation of phase stability	Structural distortions	Calculation of oxygen vacancy formation energy	Oxidation states and ionic size	Experimental data on stable perovskites	CoBaO3	data_upload.csv	figshare	doi:10.6084/m9.figshare.4833587	https://doi.org/10.6084/m9.figshare.4833587	Co	Ba
perovskite	Calculation of formation energy	Calculation of phase stability	Structural distortions	Calculation of oxygen vacancy formation energy	Oxidation states and ionic size	Experimental data on stable perovskites	CoBeO3	data_upload.csv	figshare	doi:10.6084/m9.figshare.4833587	https://doi.org/10.6084/m9.figshare.4833587	Co	Be
perovskite	Calculation of formation energy	Calculation of phase stability	Structural distortions	Calculation of oxygen vacancy formation energy	Oxidation states and ionic size	Experimental data on stable perovskites	CoBiO3	data_upload.csv	figshare	doi:10.6084/m9.figshare.4833587	https://doi.org/10.6084/m9.figshare.4833587	Co	Bi
perovskite	Calculation of formation energy	Calculation of phase stability	Structural distortions	Calculation of oxygen vacancy formation energy	Oxidation states and ionic size	Experimental data on stable perovskites	CoCaO3	data_upload.csv	figshare	doi:10.6084/m9.figshare.4833587	https://doi.org/10.6084/m9.figshare.4833587	Co	Ca
perovskite	Calculation of formation energy	Calculation of phase stability	Structural distortions	Calculation of oxygen vacancy formation energy	Oxidation states and ionic size	Experimental data on stable perovskites	CoCdO3	data_upload.csv	figshare	doi:10.6084/m9.figshare.4833587	https://doi.org/10.6084/m9.figshare.4833587	Co	Cd
perovskite	Calculation of formation energy	Calculation of phase stability	Structural distortions	Calculation of oxygen vacancy formation energy	Oxidation states and ionic size	Experimental data on stable perovskites	CoCeO3	data_upload.csv	figshare	doi:10.6084/m9.figshare.4833587	https://doi.org/10.6084/m9.figshare.4833587	Co	Ce
perovskite	Calculation of formation energy	Calculation of phase stability	Structural distortions	Calculation of oxygen vacancy formation energy	Oxidation states and ionic size	Experimental data on stable perovskites	Co2O3	data_upload.csv	figshare	doi:10.6084/m9.figshare.4833587	https://doi.org/10.6084/m9.figshare.4833587	Co	Co
perovskite	Calculation of formation energy	Calculation of phase stability	Structural distortions	Calculation of oxygen vacancy formation energy	Oxidation states and ionic size	Experimental data on stable perovskites	CoCrO3	data_upload.csv	figshare	doi:10.6084/m9.figshare.4833587	https://doi.org/10.6084/m9.figshare.4833587	Co	Cr
perovskite	Calculation of formation energy	Calculation of phase stability	Structural distortions	Calculation of oxygen vacancy formation energy	Oxidation states and ionic size	Experimental data on stable perovskites	CoCsO3	data_upload.csv	figshare	doi:10.6084/m9.figshare.4833587	https://doi.org/10.6084/m9.figshare.4833587	Co	Cs
perovskite	Calculation of formation energy	Calculation of phase stability	Structural distortions	Calculation of oxygen vacancy formation energy	Oxidation states and ionic size	Experimental data on stable perovskites	CoCuO3	data_upload.csv	figshare	doi:10.6084/m9.figshare.4833587	https://doi.org/10.6084/m9.figshare.4833587	Co	Cu
perovskite	Calculation of formation energy	Calculation of phase stability	Structural distortions	Calculation of oxygen vacancy formation energy	Oxidation states and ionic size	Experimental data on stable perovskites	CoDyO3	data_upload.csv	figshare	doi:10.6084/m9.figshare.4833587	https://doi.org/10.6084/m9.figshare.4833587	Co	Dy
perovskite	Calculation of formation energy	Calculation of phase stability	Structural distortions	Calculation of oxygen vacancy formation energy	Oxidation states and ionic size	Experimental data on stable perovskites	CoErO3	data_upload.csv	figshare	doi:10.6084/m9.figshare.4833587	https://doi.org/10.6084/m9.figshare.4833587	Co	Er
perovskite	Calculation of formation energy	Calculation of phase stability	Structural distortions	Calculation of oxygen vacancy formation energy	Oxidation states and ionic size	Experimental data on stable perovskites	CoEuO3	data_upload.csv	figshare	doi:10.6084/m9.figshare.4833587	https://doi.org/10.6084/m9.figshare.4833587	Co	Eu
perovskite	Calculation of formation energy	Calculation of phase stability	Structural distortions	Calculation of oxygen vacancy formation energy	Oxidation states and ionic size	Experimental data on stable perovskites	CoFeO3	data_upload.csv	figshare	doi:10.6084/m9.figshare.4833587	https://doi.org/10.6084/m9.figshare.4833587	Co	Fe
perovskite	Calculation of formation energy	Calculation of phase stability	Structural distortions	Calculation of oxygen vacancy formation energy	Oxidation states and ionic size	Experimental data on stable perovskites	CoGaO3	data_upload.csv	figshare	doi:10.6084/m9.figshare.4833587	https://doi.org/10.6084/m9.figshare.4833587	Co	Ga
perovskite	Calculation of formation energy	Calculation of phase stability	Structural distortions	Calculation of oxygen vacancy formation energy	Oxidation states and ionic size	Experimental data on stable perovskites	CoGdO3	data_upload.csv	figshare	doi:10.6084/m9.figshare.4833587	https://doi.org/10.6084/m9.figshare.4833587	Co	Gd
perovskite	Calculation of formation energy	Calculation of phase stability	Structural distortions	Calculation of oxygen vacancy formation energy	Oxidation states and ionic size	Experimental data on stable perovskites	CoGeO3	data_upload.csv	figshare	doi:10.6084/m9.figshare.4833587	https://doi.org/10.6084/m9.figshare.4833587	Co	Ge
perovskite	Calculation of formation energy	Calculation of phase stability	Structural distortions	Calculation of oxygen vacancy formation energy	Oxidation states and ionic size	Experimental data on stable perovskites	CoHfO3	data_upload.csv	figshare	doi:10.6084/m9.figshare.4833587	https://doi.org/10.6084/m9.figshare.4833587	Co	Hf
perovskite	Calculation of formation energy	Calculation of phase stability	Structural distortions	Calculation of oxygen vacancy formation energy	Oxidation states and ionic size	Experimental data on stable perovskites	CoHgO3	data_upload.csv	figshare	doi:10.6084/m9.figshare.4833587	https://doi.org/10.6084/m9.figshare.4833587	Co	Hg
perovskite	Calculation of formation energy	Calculation of phase stability	Structural distortions	Calculation of oxygen vacancy formation energy	Oxidation states and ionic size	Experimental data on stable perovskites	CoHoO3	data_upload.csv	figshare	doi:10.6084/m9.figshare.4833587	https://doi.org/10.6084/m9.figshare.4833587	Co	Ho
perovskite	Calculation of formation energy	Calculation of phase stability	Structural distortions	Calculation of oxygen vacancy formation energy	Oxidation states and ionic size	Experimental data on stable perovskites	CoInO3	data_upload.csv	figshare	doi:10.6084/m9.figshare.4833587	https://doi.org/10.6084/m9.figshare.4833587	Co	In
perovskite	Calculation of formation energy	Calculation of phase stability	Structural distortions	Calculation of oxygen vacancy formation energy	Oxidation states and ionic size	Experimental data on stable perovskites	CoIrO3	data_upload.csv	figshare	doi:10.6084/m9.figshare.4833587	https://doi.org/10.6084/m9.figshare.4833587	Co	Ir
perovskite	Calculation of formation energy	Calculation of phase stability	Structural distortions	Calculation of oxygen vacancy formation energy	Oxidation states and ionic size	Experimental data on stable perovskites	CoKO3	data_upload.csv	figshare	doi:10.6084/m9.figshare.4833587	https://doi.org/10.6084/m9.figshare.4833587	Co	K
perovskite	Calculation of formation energy	Calculation of phase stability	Structural distortions	Calculation of oxygen vacancy formation energy	Oxidation states and ionic size	Experimental data on stable perovskites	CoLaO3	data_upload.csv	figshare	doi:10.6084/m9.figshare.4833587	https://doi.org/10.6084/m9.figshare.4833587	Co	La
perovskite	Calculation of formation energy	Calculation of phase stability	Structural distortions	Calculation of oxygen vacancy formation energy	Oxidation states and ionic size	Experimental data on stable perovskites	CoLiO3	data_upload.csv	figshare	doi:10.6084/m9.figshare.4833587	https://doi.org/10.6084/m9.figshare.4833587	Co	Li
perovskite	Calculation of formation energy	Calculation of phase stability	Structural distortions	Calculation of oxygen vacancy formation energy	Oxidation states and ionic size	Experimental data on stable perovskites	CoLuO3	data_upload.csv	figshare	doi:10.6084/m9.figshare.4833587	https://doi.org/10.6084/m9.figshare.4833587	Co	Lu
perovskite	Calculation of formation energy	Calculation of phase stability	Structural distortions	Calculation of oxygen vacancy formation energy	Oxidation states and ionic size	Experimental data on stable perovskites	CoMgO3	data_upload.csv	figshare	doi:10.6084/m9.figshare.4833587	https://doi.org/10.6084/m9.figshare.4833587	Co	Mg
perovskite	Calculation of formation energy	Calculation of phase stability	Structural distortions	Calculation of oxygen vacancy formation energy	Oxidation states and ionic size	Experimental data on stable perovskites	CoMnO3	data_upload.csv	figshare	doi:10.6084/m9.figshare.4833587	https://doi.org/10.6084/m9.figshare.4833587	Co	Mn
perovskite	Calculation of formation energy	Calculation of phase stability	Structural distortions	Calculation of oxygen vacancy formation energy	Oxidation states and ionic size	Experimental data on stable perovskites	CoMoO3	data_upload.csv	figshare	doi:10.6084/m9.figshare.4833587	https://doi.org/10.6084/m9.figshare.4833587	Co	Mo
perovskite	Calculation of formation energy	Calculation of phase stability	Structural distortions	Calculation of oxygen vacancy formation energy	Oxidation states and ionic size	Experimental data on stable perovskites	CoNaO3	data_upload.csv	figshare	doi:10.6084/m9.figshare.4833587	https://doi.org/10.6084/m9.figshare.4833587	Co	Na
perovskite	Calculation of formation energy	Calculation of phase stability	Structural distortions	Calculation of oxygen vacancy formation energy	Oxidation states and ionic size	Experimental data on stable perovskites	CoNbO3	data_upload.csv	figshare	doi:10.6084/m9.figshare.4833587	https://doi.org/10.6084/m9.figshare.4833587	Co	Nb
perovskite	Calculation of formation energy	Calculation of phase stability	Structural distortions	Calculation of oxygen vacancy formation energy	Oxidation states and ionic size	Experimental data on stable perovskites	CoNdO3	data_upload.csv	figshare	doi:10.6084/m9.figshare.4833587	https://doi.org/10.6084/m9.figshare.4833587	Co	Nd
perovskite	Calculation of formation energy	Calculation of phase stability	Structural distortions	Calculation of oxygen vacancy formation energy	Oxidation states and ionic size	Experimental data on stable perovskites	CoNiO3	data_upload.csv	figshare	doi:10.6084/m9.figshare.4833587	https://doi.org/10.6084/m9.figshare.4833587	Co	Ni
perovskite	Calculation of formation energy	Calculation of phase stability	Structural distortions	Calculation of oxygen vacancy formation energy	Oxidation states and ionic size	Experimental data on stable perovskites	CoNpO3	data_upload.csv	figshare	doi:10.6084/m9.figshare.4833587	https://doi.org/10.6084/m9.figshare.4833587	Co	Np
perovskite	Calculation of formation energy	Calculation of phase stability	Structural distortions	Calculation of oxygen vacancy formation energy	Oxidation states and ionic size	Experimental data on stable perovskites	CoOsO3	data_upload.csv	figshare	doi:10.6084/m9.figshare.4833587	https://doi.org/10.6084/m9.figshare.4833587	Co	Os
perovskite	Calculation of formation energy	Calculation of phase stability	Structural distortions	Calculation of oxygen vacancy formation energy	Oxidation states and ionic size	Experimental data on stable perovskites	CoPaO3	data_upload.csv	figshare	doi:10.6084/m9.figshare.4833587	https://doi.org/10.6084/m9.figshare.4833587	Co	Pa
perovskite	Calculation of formation energy	Calculation of phase stability	Structural distortions	Calculation of oxygen vacancy formation energy	Oxidation states and ionic size	Experimental data on stable perovskites	CoPbO3	data_upload.csv	figshare	doi:10.6084/m9.figshare.4833587	https://doi.org/10.6084/m9.figshare.4833587	Co	Pb
perovskite	Calculation of formation energy	Calculation of phase stability	Structural distortions	Calculation of oxygen vacancy formation energy	Oxidation states and ionic size	Experimental data on stable perovskites	CoPdO3	data_upload.csv	figshare	doi:10.6084/m9.figshare.4833587	https://doi.org/10.6084/m9.figshare.4833587	Co	Pd
perovskite	Calculation of formation energy	Calculation of phase stability	Structural distortions	Calculation of oxygen vacancy formation energy	Oxidation states and ionic size	Experimental data on stable perovskites	CoPmO3	data_upload.csv	figshare	doi:10.6084/m9.figshare.4833587	https://doi.org/10.6084/m9.figshare.4833587	Co	Pm
perovskite	Calculation of formation energy	Calculation of phase stability	Structural distortions	Calculation of oxygen vacancy formation energy	Oxidation states and ionic size	Experimental data on stable perovskites	CoPrO3	data_upload.csv	figshare	doi:10.6084/m9.figshare.4833587	https://doi.org/10.6084/m9.figshare.4833587	Co	Pr
perovskite	Calculation of formation energy	Calculation of phase stability	Structural distortions	Calculation of oxygen vacancy formation energy	Oxidation states and ionic size	Experimental data on stable perovskites	CoPtO3	data_upload.csv	figshare	doi:10.6084/m9.figshare.4833587	https://doi.org/10.6084/m9.figshare.4833587	Co	Pt
perovskite	Calculation of formation energy	Calculation of phase stability	Structural distortions	Calculation of oxygen vacancy formation energy	Oxidation states and ionic size	Experimental data on stable perovskites	CoPuO3	data_upload.csv	figshare	doi:10.6084/m9.figshare.4833587	https://doi.org/10.6084/m9.figshare.4833587	Co	Pu
perovskite	Calculation of formation energy	Calculation of phase stability	Structural distortions	Calculation of oxygen vacancy formation energy	Oxidation states and ionic size	Experimental data on stable perovskites	CoRbO3	data_upload.csv	figshare	doi:10.6084/m9.figshare.4833587	https://doi.org/10.6084/m9.figshare.4833587	Co	Rb
perovskite	Calculation of formation energy	Calculation of phase stability	Structural distortions	Calculation of oxygen vacancy formation energy	Oxidation states and ionic size	Experimental data on stable perovskites	CoReO3	data_upload.csv	figshare	doi:10.6084/m9.figshare.4833587	https://doi.org/10.6084/m9.figshare.4833587	Co	Re
perovskite	Calculation of formation energy	Calculation of phase stability	Structural distortions	Calculation of oxygen vacancy formation energy	Oxidation states and ionic size	Experimental data on stable perovskites	CoRhO3	data_upload.csv	figshare	doi:10.6084/m9.figshare.4833587	https://doi.org/10.6084/m9.figshare.4833587	Co	Rh
perovskite	Calculation of formation energy	Calculation of phase stability	Structural distortions	Calculation of oxygen vacancy formation energy	Oxidation states and ionic size	Experimental data on stable perovskites	CoRuO3	data_upload.csv	figshare	doi:10.6084/m9.figshare.4833587	https://doi.org/10.6084/m9.figshare.4833587	Co	Ru
perovskite	Calculation of formation energy	Calculation of phase stability	Structural distortions	Calculation of oxygen vacancy formation energy	Oxidation states and ionic size	Experimental data on stable perovskites	CoSbO3	data_upload.csv	figshare	doi:10.6084/m9.figshare.4833587	https://doi.org/10.6084/m9.figshare.4833587	Co	Sb
perovskite	Calculation of formation energy	Calculation of phase stability	Structural distortions	Calculation of oxygen vacancy formation energy	Oxidation states and ionic size	Experimental data on stable perovskites	CoScO3	data_upload.csv	figshare	doi:10.6084/m9.figshare.4833587	https://doi.org/10.6084/m9.figshare.4833587	Co	Sc
perovskite	Calculation of formation energy	Calculation of phase stability	Structural distortions	Calculation of oxygen vacancy formation energy	Oxidation states and ionic size	Experimental data on stable perovskites	CoSiO3	data_upload.csv	figshare	doi:10.6084/m9.figshare.4833587	https://doi.org/10.6084/m9.figshare.4833587	Co	Si
perovskite	Calculation of formation energy	Calculation of phase stability	Structural distortions	Calculation of oxygen vacancy formation energy	Oxidation states and ionic size	Experimental data on stable perovskites	CoSmO3	data_upload.csv	figshare	doi:10.6084/m9.figshare.4833587	https://doi.org/10.6084/m9.figshare.4833587	Co	Sm
perovskite	Calculation of formation energy	Calculation of phase stability	Structural distortions	Calculation of oxygen vacancy formation energy	Oxidation states and ionic size	Experimental data on stable perovskites	CoSnO3	data_upload.csv	figshare	doi:10.6084/m9.figshare.4833587	https://doi.org/10.6084/m9.figshare.4833587	Co	Sn
perovskite	Calculation of formation energy	Calculation of phase stability	Structural distortions	Calculation of oxygen vacancy formation energy	Oxidation states and ionic size	Experimental data on stable perovskites	CoSrO3	data_upload.csv	figshare	doi:10.6084/m9.figshare.4833587	https://doi.org/10.6084/m9.figshare.4833587	Co	Sr
perovskite	Calculation of formation energy	Calculation of phase stability	Structural distortions	Calculation of oxygen vacancy formation energy	Oxidation states and ionic size	Experimental data on stable perovskites	CoTaO3	data_upload.csv	figshare	doi:10.6084/m9.figshare.4833587	https://doi.org/10.6084/m9.figshare.4833587	Co	Ta
perovskite	Calculation of formation energy	Calculation of phase stability	Structural distortions	Calculation of oxygen vacancy formation energy	Oxidation states and ionic size	Experimental data on stable perovskites	CoTbO3	data_upload.csv	figshare	doi:10.6084/m9.figshare.4833587	https://doi.org/10.6084/m9.figshare.4833587	Co	Tb
perovskite	Calculation of formation energy	Calculation of phase stability	Structural distortions	Calculation of oxygen vacancy formation energy	Oxidation states and ionic size	Experimental data on stable perovskites	CoTcO3	data_upload.csv	figshare	doi:10.6084/m9.figshare.4833587	https://doi.org/10.6084/m9.figshare.4833587	Co	Tc
perovskite	Calculation of formation energy	Calculation of phase stability	Structural distortions	Calculation of oxygen vacancy formation energy	Oxidation states and ionic size	Experimental data on stable perovskites	CoTeO3	data_upload.csv	figshare	doi:10.6084/m9.figshare.4833587	https://doi.org/10.6084/m9.figshare.4833587	Co	Te
perovskite	Calculation of formation energy	Calculation of phase stability	Structural distortions	Calculation of oxygen vacancy formation energy	Oxidation states and ionic size	Experimental data on stable perovskites	CoThO3	data_upload.csv	figshare	doi:10.6084/m9.figshare.4833587	https://doi.org/10.6084/m9.figshare.4833587	Co	Th
perovskite	Calculation of formation energy	Calculation of phase stability	Structural distortions	Calculation of oxygen vacancy formation energy	Oxidation states and ionic size	Experimental data on stable perovskites	CoTiO3	data_upload.csv	figshare	doi:10.6084/m9.figshare.4833587	https://doi.org/10.6084/m9.figshare.4833587	Co	Ti
perovskite	Calculation of formation energy	Calculation of phase stability	Structural distortions	Calculation of oxygen vacancy formation energy	Oxidation states and ionic size	Experimental data on stable perovskites	CoTlO3	data_upload.csv	figshare	doi:10.6084/m9.figshare.4833587	https://doi.org/10.6084/m9.figshare.4833587	Co	Tl
perovskite	Calculation of formation energy	Calculation of phase stability	Structural distortions	Calculation of oxygen vacancy formation energy	Oxidation states and ionic size	Experimental data on stable perovskites	CoTmO3	data_upload.csv	figshare	doi:10.6084/m9.figshare.4833587	https://doi.org/10.6084/m9.figshare.4833587	Co	Tm
perovskite	Calculation of formation energy	Calculation of phase stability	Structural distortions	Calculation of oxygen vacancy formation energy	Oxidation states and ionic size	Experimental data on stable perovskites	CoUO3	data_upload.csv	figshare	doi:10.6084/m9.figshare.4833587	https://doi.org/10.6084/m9.figshare.4833587	Co	U
perovskite	Calculation of formation energy	Calculation of phase stability	Structural distortions	Calculation of oxygen vacancy formation energy	Oxidation states and ionic size	Experimental data on stable perovskites	CoVO3	data_upload.csv	figshare	doi:10.6084/m9.figshare.4833587	https://doi.org/10.6084/m9.figshare.4833587	Co	V
perovskite	Calculation of formation energy	Calculation of phase stability	Structural distortions	Calculation of oxygen vacancy formation energy	Oxidation states and ionic size	Experimental data on stable perovskites	CoWO3	data_upload.csv	figshare	doi:10.6084/m9.figshare.4833587	https://doi.org/10.6084/m9.figshare.4833587	Co	W
perovskite	Calculation of formation energy	Calculation of phase stability	Structural distortions	Calculation of oxygen vacancy formation energy	Oxidation states and ionic size	Experimental data on stable perovskites	CoYO3	data_upload.csv	figshare	doi:10.6084/m9.figshare.4833587	https://doi.org/10.6084/m9.figshare.4833587	Co	Y
perovskite	Calculation of formation energy	Calculation of phase stability	Structural distortions	Calculation of oxygen vacancy formation energy	Oxidation states and ionic size	Experimental data on stable perovskites	CoYbO3	data_upload.csv	figshare	doi:10.6084/m9.figshare.4833587	https://doi.org/10.6084/m9.figshare.4833587	Co	Yb
perovskite	Calculation of formation energy	Calculation of phase stability	Structural distortions	Calculation of oxygen vacancy formation energy	Oxidation states and ionic size	Experimental data on stable perovskites	CoZnO3	data_upload.csv	figshare	doi:10.6084/m9.figshare.4833587	https://doi.org/10.6084/m9.figshare.4833587	Co	Zn
perovskite	Calculation of formation energy	Calculation of phase stability	Structural distortions	Calculation of oxygen vacancy formation energy	Oxidation states and ionic size	Experimental data on stable perovskites	CoZrO3	data_upload.csv	figshare	doi:10.6084/m9.figshare.4833587	https://doi.org/10.6084/m9.figshare.4833587	Co	Zr
perovskite	Calculation of formation energy	Calculation of phase stability	Structural distortions	Calculation of oxygen vacancy formation energy	Oxidation states and ionic size	Experimental data on stable perovskites	CrAcO3	data_upload.csv	figshare	doi:10.6084/m9.figshare.4833587	https://doi.org/10.6084/m9.figshare.4833587	Cr	Ac
perovskite	Calculation of formation energy	Calculation of phase stability	Structural distortions	Calculation of oxygen vacancy formation energy	Oxidation states and ionic size	Experimental data on stable perovskites	CrAgO3	data_upload.csv	figshare	doi:10.6084/m9.figshare.4833587	https://doi.org/10.6084/m9.figshare.4833587	Cr	Ag
perovskite	Calculation of formation energy	Calculation of phase stability	Structural distortions	Calculation of oxygen vacancy formation energy	Oxidation states and ionic size	Experimental data on stable perovskites	CrAlO3	data_upload.csv	figshare	doi:10.6084/m9.figshare.4833587	https://doi.org/10.6084/m9.figshare.4833587	Cr	Al
perovskite	Calculation of formation energy	Calculation of phase stability	Structural distortions	Calculation of oxygen vacancy formation energy	Oxidation states and ionic size	Experimental data on stable perovskites	CrAsO3	data_upload.csv	figshare	doi:10.6084/m9.figshare.4833587	https://doi.org/10.6084/m9.figshare.4833587	Cr	As
perovskite	Calculation of formation energy	Calculation of phase stability	Structural distortions	Calculation of oxygen vacancy formation energy	Oxidation states and ionic size	Experimental data on stable perovskites	CrAuO3	data_upload.csv	figshare	doi:10.6084/m9.figshare.4833587	https://doi.org/10.6084/m9.figshare.4833587	Cr	Au
perovskite	Calculation of formation energy	Calculation of phase stability	Structural distortions	Calculation of oxygen vacancy formation energy	Oxidation states and ionic size	Experimental data on stable perovskites	CrBO3	data_upload.csv	figshare	doi:10.6084/m9.figshare.4833587	https://doi.org/10.6084/m9.figshare.4833587	Cr	B
perovskite	Calculation of formation energy	Calculation of phase stability	Structural distortions	Calculation of oxygen vacancy formation energy	Oxidation states and ionic size	Experimental data on stable perovskites	CrBaO3	data_upload.csv	figshare	doi:10.6084/m9.figshare.4833587	https://doi.org/10.6084/m9.figshare.4833587	Cr	Ba
perovskite	Calculation of formation energy	Calculation of phase stability	Structural distortions	Calculation of oxygen vacancy formation energy	Oxidation states and ionic size	Experimental data on stable perovskites	CrBeO3	data_upload.csv	figshare	doi:10.6084/m9.figshare.4833587	https://doi.org/10.6084/m9.figshare.4833587	Cr	Be
perovskite	Calculation of formation energy	Calculation of phase stability	Structural distortions	Calculation of oxygen vacancy formation energy	Oxidation states and ionic size	Experimental data on stable perovskites	CrBiO3	data_upload.csv	figshare	doi:10.6084/m9.figshare.4833587	https://doi.org/10.6084/m9.figshare.4833587	Cr	Bi
perovskite	Calculation of formation energy	Calculation of phase stability	Structural distortions	Calculation of oxygen vacancy formation energy	Oxidation states and ionic size	Experimental data on stable perovskites	CrCaO3	data_upload.csv	figshare	doi:10.6084/m9.figshare.4833587	https://doi.org/10.6084/m9.figshare.4833587	Cr	Ca
perovskite	Calculation of formation energy	Calculation of phase stability	Structural distortions	Calculation of oxygen vacancy formation energy	Oxidation states and ionic size	Experimental data on stable perovskites	CrCdO3	data_upload.csv	figshare	doi:10.6084/m9.figshare.4833587	https://doi.org/10.6084/m9.figshare.4833587	Cr	Cd
perovskite	Calculation of formation energy	Calculation of phase stability	Structural distortions	Calculation of oxygen vacancy formation energy	Oxidation states and ionic size	Experimental data on stable perovskites	CrCeO3	data_upload.csv	figshare	doi:10.6084/m9.figshare.4833587	https://doi.org/10.6084/m9.figshare.4833587	Cr	Ce
perovskite	Calculation of formation energy	Calculation of phase stability	Structural distortions	Calculation of oxygen vacancy formation energy	Oxidation states and ionic size	Experimental data on stable perovskites	CrCoO3	data_upload.csv	figshare	doi:10.6084/m9.figshare.4833587	https://doi.org/10.6084/m9.figshare.4833587	Cr	Co
perovskite	Calculation of formation energy	Calculation of phase stability	Structural distortions	Calculation of oxygen vacancy formation energy	Oxidation states and ionic size	Experimental data on stable perovskites	Cr2O3	data_upload.csv	figshare	doi:10.6084/m9.figshare.4833587	https://doi.org/10.6084/m9.figshare.4833587	Cr	Cr
perovskite	Calculation of formation energy	Calculation of phase stability	Structural distortions	Calculation of oxygen vacancy formation energy	Oxidation states and ionic size	Experimental data on stable perovskites	CrCsO3	data_upload.csv	figshare	doi:10.6084/m9.figshare.4833587	https://doi.org/10.6084/m9.figshare.4833587	Cr	Cs
perovskite	Calculation of formation energy	Calculation of phase stability	Structural distortions	Calculation of oxygen vacancy formation energy	Oxidation states and ionic size	Experimental data on stable perovskites	CrCuO3	data_upload.csv	figshare	doi:10.6084/m9.figshare.4833587	https://doi.org/10.6084/m9.figshare.4833587	Cr	Cu
perovskite	Calculation of formation energy	Calculation of phase stability	Structural distortions	Calculation of oxygen vacancy formation energy	Oxidation states and ionic size	Experimental data on stable perovskites	CrDyO3	data_upload.csv	figshare	doi:10.6084/m9.figshare.4833587	https://doi.org/10.6084/m9.figshare.4833587	Cr	Dy
perovskite	Calculation of formation energy	Calculation of phase stability	Structural distortions	Calculation of oxygen vacancy formation energy	Oxidation states and ionic size	Experimental data on stable perovskites	CrErO3	data_upload.csv	figshare	doi:10.6084/m9.figshare.4833587	https://doi.org/10.6084/m9.figshare.4833587	Cr	Er
perovskite	Calculation of formation energy	Calculation of phase stability	Structural distortions	Calculation of oxygen vacancy formation energy	Oxidation states and ionic size	Experimental data on stable perovskites	CrEuO3	data_upload.csv	figshare	doi:10.6084/m9.figshare.4833587	https://doi.org/10.6084/m9.figshare.4833587	Cr	Eu
perovskite	Calculation of formation energy	Calculation of phase stability	Structural distortions	Calculation of oxygen vacancy formation energy	Oxidation states and ionic size	Experimental data on stable perovskites	CrFeO3	data_upload.csv	figshare	doi:10.6084/m9.figshare.4833587	https://doi.org/10.6084/m9.figshare.4833587	Cr	Fe
perovskite	Calculation of formation energy	Calculation of phase stability	Structural distortions	Calculation of oxygen vacancy formation energy	Oxidation states and ionic size	Experimental data on stable perovskites	CrGaO3	data_upload.csv	figshare	doi:10.6084/m9.figshare.4833587	https://doi.org/10.6084/m9.figshare.4833587	Cr	Ga
perovskite	Calculation of formation energy	Calculation of phase stability	Structural distortions	Calculation of oxygen vacancy formation energy	Oxidation states and ionic size	Experimental data on stable perovskites	CrGdO3	data_upload.csv	figshare	doi:10.6084/m9.figshare.4833587	https://doi.org/10.6084/m9.figshare.4833587	Cr	Gd
perovskite	Calculation of formation energy	Calculation of phase stability	Structural distortions	Calculation of oxygen vacancy formation energy	Oxidation states and ionic size	Experimental data on stable perovskites	CrGeO3	data_upload.csv	figshare	doi:10.6084/m9.figshare.4833587	https://doi.org/10.6084/m9.figshare.4833587	Cr	Ge
perovskite	Calculation of formation energy	Calculation of phase stability	Structural distortions	Calculation of oxygen vacancy formation energy	Oxidation states and ionic size	Experimental data on stable perovskites	CrHfO3	data_upload.csv	figshare	doi:10.6084/m9.figshare.4833587	https://doi.org/10.6084/m9.figshare.4833587	Cr	Hf
perovskite	Calculation of formation energy	Calculation of phase stability	Structural distortions	Calculation of oxygen vacancy formation energy	Oxidation states and ionic size	Experimental data on stable perovskites	CrHgO3	data_upload.csv	figshare	doi:10.6084/m9.figshare.4833587	https://doi.org/10.6084/m9.figshare.4833587	Cr	Hg
perovskite	Calculation of formation energy	Calculation of phase stability	Structural distortions	Calculation of oxygen vacancy formation energy	Oxidation states and ionic size	Experimental data on stable perovskites	CrHoO3	data_upload.csv	figshare	doi:10.6084/m9.figshare.4833587	https://doi.org/10.6084/m9.figshare.4833587	Cr	Ho
perovskite	Calculation of formation energy	Calculation of phase stability	Structural distortions	Calculation of oxygen vacancy formation energy	Oxidation states and ionic size	Experimental data on stable perovskites	CrInO3	data_upload.csv	figshare	doi:10.6084/m9.figshare.4833587	https://doi.org/10.6084/m9.figshare.4833587	Cr	In
perovskite	Calculation of formation energy	Calculation of phase stability	Structural distortions	Calculation of oxygen vacancy formation energy	Oxidation states and ionic size	Experimental data on stable perovskites	CrIrO3	data_upload.csv	figshare	doi:10.6084/m9.figshare.4833587	https://doi.org/10.6084/m9.figshare.4833587	Cr	Ir
perovskite	Calculation of formation energy	Calculation of phase stability	Structural distortions	Calculation of oxygen vacancy formation energy	Oxidation states and ionic size	Experimental data on stable perovskites	CrKO3	data_upload.csv	figshare	doi:10.6084/m9.figshare.4833587	https://doi.org/10.6084/m9.figshare.4833587	Cr	K
perovskite	Calculation of formation energy	Calculation of phase stability	Structural distortions	Calculation of oxygen vacancy formation energy	Oxidation states and ionic size	Experimental data on stable perovskites	CrLaO3	data_upload.csv	figshare	doi:10.6084/m9.figshare.4833587	https://doi.org/10.6084/m9.figshare.4833587	Cr	La
perovskite	Calculation of formation energy	Calculation of phase stability	Structural distortions	Calculation of oxygen vacancy formation energy	Oxidation states and ionic size	Experimental data on stable perovskites	CrLiO3	data_upload.csv	figshare	doi:10.6084/m9.figshare.4833587	https://doi.org/10.6084/m9.figshare.4833587	Cr	Li
perovskite	Calculation of formation energy	Calculation of phase stability	Structural distortions	Calculation of oxygen vacancy formation energy	Oxidation states and ionic size	Experimental data on stable perovskites	CrLuO3	data_upload.csv	figshare	doi:10.6084/m9.figshare.4833587	https://doi.org/10.6084/m9.figshare.4833587	Cr	Lu
perovskite	Calculation of formation energy	Calculation of phase stability	Structural distortions	Calculation of oxygen vacancy formation energy	Oxidation states and ionic size	Experimental data on stable perovskites	CrMgO3	data_upload.csv	figshare	doi:10.6084/m9.figshare.4833587	https://doi.org/10.6084/m9.figshare.4833587	Cr	Mg
perovskite	Calculation of formation energy	Calculation of phase stability	Structural distortions	Calculation of oxygen vacancy formation energy	Oxidation states and ionic size	Experimental data on stable perovskites	CrMnO3	data_upload.csv	figshare	doi:10.6084/m9.figshare.4833587	https://doi.org/10.6084/m9.figshare.4833587	Cr	Mn
perovskite	Calculation of formation energy	Calculation of phase stability	Structural distortions	Calculation of oxygen vacancy formation energy	Oxidation states and ionic size	Experimental data on stable perovskites	CrMoO3	data_upload.csv	figshare	doi:10.6084/m9.figshare.4833587	https://doi.org/10.6084/m9.figshare.4833587	Cr	Mo
perovskite	Calculation of formation energy	Calculation of phase stability	Structural distortions	Calculation of oxygen vacancy formation energy	Oxidation states and ionic size	Experimental data on stable perovskites	CrNaO3	data_upload.csv	figshare	doi:10.6084/m9.figshare.4833587	https://doi.org/10.6084/m9.figshare.4833587	Cr	Na
perovskite	Calculation of formation energy	Calculation of phase stability	Structural distortions	Calculation of oxygen vacancy formation energy	Oxidation states and ionic size	Experimental data on stable perovskites	CrNbO3	data_upload.csv	figshare	doi:10.6084/m9.figshare.4833587	https://doi.org/10.6084/m9.figshare.4833587	Cr	Nb
perovskite	Calculation of formation energy	Calculation of phase stability	Structural distortions	Calculation of oxygen vacancy formation energy	Oxidation states and ionic size	Experimental data on stable perovskites	CrNdO3	data_upload.csv	figshare	doi:10.6084/m9.figshare.4833587	https://doi.org/10.6084/m9.figshare.4833587	Cr	Nd
perovskite	Calculation of formation energy	Calculation of phase stability	Structural distortions	Calculation of oxygen vacancy formation energy	Oxidation states and ionic size	Experimental data on stable perovskites	CrNiO3	data_upload.csv	figshare	doi:10.6084/m9.figshare.4833587	https://doi.org/10.6084/m9.figshare.4833587	Cr	Ni
perovskite	Calculation of formation energy	Calculation of phase stability	Structural distortions	Calculation of oxygen vacancy formation energy	Oxidation states and ionic size	Experimental data on stable perovskites	CrNpO3	data_upload.csv	figshare	doi:10.6084/m9.figshare.4833587	https://doi.org/10.6084/m9.figshare.4833587	Cr	Np
perovskite	Calculation of formation energy	Calculation of phase stability	Structural distortions	Calculation of oxygen vacancy formation energy	Oxidation states and ionic size	Experimental data on stable perovskites	CrOsO3	data_upload.csv	figshare	doi:10.6084/m9.figshare.4833587	https://doi.org/10.6084/m9.figshare.4833587	Cr	Os
perovskite	Calculation of formation energy	Calculation of phase stability	Structural distortions	Calculation of oxygen vacancy formation energy	Oxidation states and ionic size	Experimental data on stable perovskites	CrPaO3	data_upload.csv	figshare	doi:10.6084/m9.figshare.4833587	https://doi.org/10.6084/m9.figshare.4833587	Cr	Pa
perovskite	Calculation of formation energy	Calculation of phase stability	Structural distortions	Calculation of oxygen vacancy formation energy	Oxidation states and ionic size	Experimental data on stable perovskites	CrPbO3	data_upload.csv	figshare	doi:10.6084/m9.figshare.4833587	https://doi.org/10.6084/m9.figshare.4833587	Cr	Pb
perovskite	Calculation of formation energy	Calculation of phase stability	Structural distortions	Calculation of oxygen vacancy formation energy	Oxidation states and ionic size	Experimental data on stable perovskites	CrPdO3	data_upload.csv	figshare	doi:10.6084/m9.figshare.4833587	https://doi.org/10.6084/m9.figshare.4833587	Cr	Pd
perovskite	Calculation of formation energy	Calculation of phase stability	Structural distortions	Calculation of oxygen vacancy formation energy	Oxidation states and ionic size	Experimental data on stable perovskites	CrPmO3	data_upload.csv	figshare	doi:10.6084/m9.figshare.4833587	https://doi.org/10.6084/m9.figshare.4833587	Cr	Pm
perovskite	Calculation of formation energy	Calculation of phase stability	Structural distortions	Calculation of oxygen vacancy formation energy	Oxidation states and ionic size	Experimental data on stable perovskites	CrPrO3	data_upload.csv	figshare	doi:10.6084/m9.figshare.4833587	https://doi.org/10.6084/m9.figshare.4833587	Cr	Pr
perovskite	Calculation of formation energy	Calculation of phase stability	Structural distortions	Calculation of oxygen vacancy formation energy	Oxidation states and ionic size	Experimental data on stable perovskites	CrPtO3	data_upload.csv	figshare	doi:10.6084/m9.figshare.4833587	https://doi.org/10.6084/m9.figshare.4833587	Cr	Pt
perovskite	Calculation of formation energy	Calculation of phase stability	Structural distortions	Calculation of oxygen vacancy formation energy	Oxidation states and ionic size	Experimental data on stable perovskites	CrPuO3	data_upload.csv	figshare	doi:10.6084/m9.figshare.4833587	https://doi.org/10.6084/m9.figshare.4833587	Cr	Pu
perovskite	Calculation of formation energy	Calculation of phase stability	Structural distortions	Calculation of oxygen vacancy formation energy	Oxidation states and ionic size	Experimental data on stable perovskites	CrRbO3	data_upload.csv	figshare	doi:10.6084/m9.figshare.4833587	https://doi.org/10.6084/m9.figshare.4833587	Cr	Rb
perovskite	Calculation of formation energy	Calculation of phase stability	Structural distortions	Calculation of oxygen vacancy formation energy	Oxidation states and ionic size	Experimental data on stable perovskites	CrReO3	data_upload.csv	figshare	doi:10.6084/m9.figshare.4833587	https://doi.org/10.6084/m9.figshare.4833587	Cr	Re
perovskite	Calculation of formation energy	Calculation of phase stability	Structural distortions	Calculation of oxygen vacancy formation energy	Oxidation states and ionic size	Experimental data on stable perovskites	CrRhO3	data_upload.csv	figshare	doi:10.6084/m9.figshare.4833587	https://doi.org/10.6084/m9.figshare.4833587	Cr	Rh
perovskite	Calculation of formation energy	Calculation of phase stability	Structural distortions	Calculation of oxygen vacancy formation energy	Oxidation states and ionic size	Experimental data on stable perovskites	CrRuO3	data_upload.csv	figshare	doi:10.6084/m9.figshare.4833587	https://doi.org/10.6084/m9.figshare.4833587	Cr	Ru
perovskite	Calculation of formation energy	Calculation of phase stability	Structural distortions	Calculation of oxygen vacancy formation energy	Oxidation states and ionic size	Experimental data on stable perovskites	CrSbO3	data_upload.csv	figshare	doi:10.6084/m9.figshare.4833587	https://doi.org/10.6084/m9.figshare.4833587	Cr	Sb
perovskite	Calculation of formation energy	Calculation of phase stability	Structural distortions	Calculation of oxygen vacancy formation energy	Oxidation states and ionic size	Experimental data on stable perovskites	CrScO3	data_upload.csv	figshare	doi:10.6084/m9.figshare.4833587	https://doi.org/10.6084/m9.figshare.4833587	Cr	Sc
perovskite	Calculation of formation energy	Calculation of phase stability	Structural distortions	Calculation of oxygen vacancy formation energy	Oxidation states and ionic size	Experimental data on stable perovskites	CrSiO3	data_upload.csv	figshare	doi:10.6084/m9.figshare.4833587	https://doi.org/10.6084/m9.figshare.4833587	Cr	Si
perovskite	Calculation of formation energy	Calculation of phase stability	Structural distortions	Calculation of oxygen vacancy formation energy	Oxidation states and ionic size	Experimental data on stable perovskites	CrSmO3	data_upload.csv	figshare	doi:10.6084/m9.figshare.4833587	https://doi.org/10.6084/m9.figshare.4833587	Cr	Sm
perovskite	Calculation of formation energy	Calculation of phase stability	Structural distortions	Calculation of oxygen vacancy formation energy	Oxidation states and ionic size	Experimental data on stable perovskites	CrSnO3	data_upload.csv	figshare	doi:10.6084/m9.figshare.4833587	https://doi.org/10.6084/m9.figshare.4833587	Cr	Sn
perovskite	Calculation of formation energy	Calculation of phase stability	Structural distortions	Calculation of oxygen vacancy formation energy	Oxidation states and ionic size	Experimental data on stable perovskites	CrSrO3	data_upload.csv	figshare	doi:10.6084/m9.figshare.4833587	https://doi.org/10.6084/m9.figshare.4833587	Cr	Sr
perovskite	Calculation of formation energy	Calculation of phase stability	Structural distortions	Calculation of oxygen vacancy formation energy	Oxidation states and ionic size	Experimental data on stable perovskites	CrTaO3	data_upload.csv	figshare	doi:10.6084/m9.figshare.4833587	https://doi.org/10.6084/m9.figshare.4833587	Cr	Ta
perovskite	Calculation of formation energy	Calculation of phase stability	Structural distortions	Calculation of oxygen vacancy formation energy	Oxidation states and ionic size	Experimental data on stable perovskites	CrTbO3	data_upload.csv	figshare	doi:10.6084/m9.figshare.4833587	https://doi.org/10.6084/m9.figshare.4833587	Cr	Tb
perovskite	Calculation of formation energy	Calculation of phase stability	Structural distortions	Calculation of oxygen vacancy formation energy	Oxidation states and ionic size	Experimental data on stable perovskites	CrTcO3	data_upload.csv	figshare	doi:10.6084/m9.figshare.4833587	https://doi.org/10.6084/m9.figshare.4833587	Cr	Tc
perovskite	Calculation of formation energy	Calculation of phase stability	Structural distortions	Calculation of oxygen vacancy formation energy	Oxidation states and ionic size	Experimental data on stable perovskites	CrTeO3	data_upload.csv	figshare	doi:10.6084/m9.figshare.4833587	https://doi.org/10.6084/m9.figshare.4833587	Cr	Te
perovskite	Calculation of formation energy	Calculation of phase stability	Structural distortions	Calculation of oxygen vacancy formation energy	Oxidation states and ionic size	Experimental data on stable perovskites	CrThO3	data_upload.csv	figshare	doi:10.6084/m9.figshare.4833587	https://doi.org/10.6084/m9.figshare.4833587	Cr	Th
perovskite	Calculation of formation energy	Calculation of phase stability	Structural distortions	Calculation of oxygen vacancy formation energy	Oxidation states and ionic size	Experimental data on stable perovskites	CrTiO3	data_upload.csv	figshare	doi:10.6084/m9.figshare.4833587	https://doi.org/10.6084/m9.figshare.4833587	Cr	Ti
perovskite	Calculation of formation energy	Calculation of phase stability	Structural distortions	Calculation of oxygen vacancy formation energy	Oxidation states and ionic size	Experimental data on stable perovskites	CrTlO3	data_upload.csv	figshare	doi:10.6084/m9.figshare.4833587	https://doi.org/10.6084/m9.figshare.4833587	Cr	Tl
perovskite	Calculation of formation energy	Calculation of phase stability	Structural distortions	Calculation of oxygen vacancy formation energy	Oxidation states and ionic size	Experimental data on stable perovskites	CrTmO3	data_upload.csv	figshare	doi:10.6084/m9.figshare.4833587	https://doi.org/10.6084/m9.figshare.4833587	Cr	Tm
perovskite	Calculation of formation energy	Calculation of phase stability	Structural distortions	Calculation of oxygen vacancy formation energy	Oxidation states and ionic size	Experimental data on stable perovskites	CrUO3	data_upload.csv	figshare	doi:10.6084/m9.figshare.4833587	https://doi.org/10.6084/m9.figshare.4833587	Cr	U
perovskite	Calculation of formation energy	Calculation of phase stability	Structural distortions	Calculation of oxygen vacancy formation energy	Oxidation states and ionic size	Experimental data on stable perovskites	CrVO3	data_upload.csv	figshare	doi:10.6084/m9.figshare.4833587	https://doi.org/10.6084/m9.figshare.4833587	Cr	V
perovskite	Calculation of formation energy	Calculation of phase stability	Structural distortions	Calculation of oxygen vacancy formation energy	Oxidation states and ionic size	Experimental data on stable perovskites	CrWO3	data_upload.csv	figshare	doi:10.6084/m9.figshare.4833587	https://doi.org/10.6084/m9.figshare.4833587	Cr	W
perovskite	Calculation of formation energy	Calculation of phase stability	Structural distortions	Calculation of oxygen vacancy formation energy	Oxidation states and ionic size	Experimental data on stable perovskites	CrYO3	data_upload.csv	figshare	doi:10.6084/m9.figshare.4833587	https://doi.org/10.6084/m9.figshare.4833587	Cr	Y
perovskite	Calculation of formation energy	Calculation of phase stability	Structural distortions	Calculation of oxygen vacancy formation energy	Oxidation states and ionic size	Experimental data on stable perovskites	CrYbO3	data_upload.csv	figshare	doi:10.6084/m9.figshare.4833587	https://doi.org/10.6084/m9.figshare.4833587	Cr	Yb
perovskite	Calculation of formation energy	Calculation of phase stability	Structural distortions	Calculation of oxygen vacancy formation energy	Oxidation states and ionic size	Experimental data on stable perovskites	CrZnO3	data_upload.csv	figshare	doi:10.6084/m9.figshare.4833587	https://doi.org/10.6084/m9.figshare.4833587	Cr	Zn
perovskite	Calculation of formation energy	Calculation of phase stability	Structural distortions	Calculation of oxygen vacancy formation energy	Oxidation states and ionic size	Experimental data on stable perovskites	CrZrO3	data_upload.csv	figshare	doi:10.6084/m9.figshare.4833587	https://doi.org/10.6084/m9.figshare.4833587	Cr	Zr
perovskite	Calculation of formation energy	Calculation of phase stability	Structural distortions	Calculation of oxygen vacancy formation energy	Oxidation states and ionic size	Experimental data on stable perovskites	CsAcO3	data_upload.csv	figshare	doi:10.6084/m9.figshare.4833587	https://doi.org/10.6084/m9.figshare.4833587	Cs	Ac
perovskite	Calculation of formation energy	Calculation of phase stability	Structural distortions	Calculation of oxygen vacancy formation energy	Oxidation states and ionic size	Experimental data on stable perovskites	CsAgO3	data_upload.csv	figshare	doi:10.6084/m9.figshare.4833587	https://doi.org/10.6084/m9.figshare.4833587	Cs	Ag
perovskite	Calculation of formation energy	Calculation of phase stability	Structural distortions	Calculation of oxygen vacancy formation energy	Oxidation states and ionic size	Experimental data on stable perovskites	CsAlO3	data_upload.csv	figshare	doi:10.6084/m9.figshare.4833587	https://doi.org/10.6084/m9.figshare.4833587	Cs	Al
perovskite	Calculation of formation energy	Calculation of phase stability	Structural distortions	Calculation of oxygen vacancy formation energy	Oxidation states and ionic size	Experimental data on stable perovskites	CsAsO3	data_upload.csv	figshare	doi:10.6084/m9.figshare.4833587	https://doi.org/10.6084/m9.figshare.4833587	Cs	As
perovskite	Calculation of formation energy	Calculation of phase stability	Structural distortions	Calculation of oxygen vacancy formation energy	Oxidation states and ionic size	Experimental data on stable perovskites	CsAuO3	data_upload.csv	figshare	doi:10.6084/m9.figshare.4833587	https://doi.org/10.6084/m9.figshare.4833587	Cs	Au
perovskite	Calculation of formation energy	Calculation of phase stability	Structural distortions	Calculation of oxygen vacancy formation energy	Oxidation states and ionic size	Experimental data on stable perovskites	CsBO3	data_upload.csv	figshare	doi:10.6084/m9.figshare.4833587	https://doi.org/10.6084/m9.figshare.4833587	Cs	B
perovskite	Calculation of formation energy	Calculation of phase stability	Structural distortions	Calculation of oxygen vacancy formation energy	Oxidation states and ionic size	Experimental data on stable perovskites	CsBaO3	data_upload.csv	figshare	doi:10.6084/m9.figshare.4833587	https://doi.org/10.6084/m9.figshare.4833587	Cs	Ba
perovskite	Calculation of formation energy	Calculation of phase stability	Structural distortions	Calculation of oxygen vacancy formation energy	Oxidation states and ionic size	Experimental data on stable perovskites	CsBeO3	data_upload.csv	figshare	doi:10.6084/m9.figshare.4833587	https://doi.org/10.6084/m9.figshare.4833587	Cs	Be
perovskite	Calculation of formation energy	Calculation of phase stability	Structural distortions	Calculation of oxygen vacancy formation energy	Oxidation states and ionic size	Experimental data on stable perovskites	CsBiO3	data_upload.csv	figshare	doi:10.6084/m9.figshare.4833587	https://doi.org/10.6084/m9.figshare.4833587	Cs	Bi
perovskite	Calculation of formation energy	Calculation of phase stability	Structural distortions	Calculation of oxygen vacancy formation energy	Oxidation states and ionic size	Experimental data on stable perovskites	CsCaO3	data_upload.csv	figshare	doi:10.6084/m9.figshare.4833587	https://doi.org/10.6084/m9.figshare.4833587	Cs	Ca
perovskite	Calculation of formation energy	Calculation of phase stability	Structural distortions	Calculation of oxygen vacancy formation energy	Oxidation states and ionic size	Experimental data on stable perovskites	CsCdO3	data_upload.csv	figshare	doi:10.6084/m9.figshare.4833587	https://doi.org/10.6084/m9.figshare.4833587	Cs	Cd
perovskite	Calculation of formation energy	Calculation of phase stability	Structural distortions	Calculation of oxygen vacancy formation energy	Oxidation states and ionic size	Experimental data on stable perovskites	CsCeO3	data_upload.csv	figshare	doi:10.6084/m9.figshare.4833587	https://doi.org/10.6084/m9.figshare.4833587	Cs	Ce
perovskite	Calculation of formation energy	Calculation of phase stability	Structural distortions	Calculation of oxygen vacancy formation energy	Oxidation states and ionic size	Experimental data on stable perovskites	CsCoO3	data_upload.csv	figshare	doi:10.6084/m9.figshare.4833587	https://doi.org/10.6084/m9.figshare.4833587	Cs	Co
perovskite	Calculation of formation energy	Calculation of phase stability	Structural distortions	Calculation of oxygen vacancy formation energy	Oxidation states and ionic size	Experimental data on stable perovskites	CsCrO3	data_upload.csv	figshare	doi:10.6084/m9.figshare.4833587	https://doi.org/10.6084/m9.figshare.4833587	Cs	Cr
perovskite	Calculation of formation energy	Calculation of phase stability	Structural distortions	Calculation of oxygen vacancy formation energy	Oxidation states and ionic size	Experimental data on stable perovskites	Cs2O3	data_upload.csv	figshare	doi:10.6084/m9.figshare.4833587	https://doi.org/10.6084/m9.figshare.4833587	Cs	Cs
perovskite	Calculation of formation energy	Calculation of phase stability	Structural distortions	Calculation of oxygen vacancy formation energy	Oxidation states and ionic size	Experimental data on stable perovskites	CsCuO3	data_upload.csv	figshare	doi:10.6084/m9.figshare.4833587	https://doi.org/10.6084/m9.figshare.4833587	Cs	Cu
perovskite	Calculation of formation energy	Calculation of phase stability	Structural distortions	Calculation of oxygen vacancy formation energy	Oxidation states and ionic size	Experimental data on stable perovskites	CsDyO3	data_upload.csv	figshare	doi:10.6084/m9.figshare.4833587	https://doi.org/10.6084/m9.figshare.4833587	Cs	Dy
perovskite	Calculation of formation energy	Calculation of phase stability	Structural distortions	Calculation of oxygen vacancy formation energy	Oxidation states and ionic size	Experimental data on stable perovskites	CsErO3	data_upload.csv	figshare	doi:10.6084/m9.figshare.4833587	https://doi.org/10.6084/m9.figshare.4833587	Cs	Er
perovskite	Calculation of formation energy	Calculation of phase stability	Structural distortions	Calculation of oxygen vacancy formation energy	Oxidation states and ionic size	Experimental data on stable perovskites	CsEuO3	data_upload.csv	figshare	doi:10.6084/m9.figshare.4833587	https://doi.org/10.6084/m9.figshare.4833587	Cs	Eu
perovskite	Calculation of formation energy	Calculation of phase stability	Structural distortions	Calculation of oxygen vacancy formation energy	Oxidation states and ionic size	Experimental data on stable perovskites	CsFeO3	data_upload.csv	figshare	doi:10.6084/m9.figshare.4833587	https://doi.org/10.6084/m9.figshare.4833587	Cs	Fe
perovskite	Calculation of formation energy	Calculation of phase stability	Structural distortions	Calculation of oxygen vacancy formation energy	Oxidation states and ionic size	Experimental data on stable perovskites	CsGaO3	data_upload.csv	figshare	doi:10.6084/m9.figshare.4833587	https://doi.org/10.6084/m9.figshare.4833587	Cs	Ga
perovskite	Calculation of formation energy	Calculation of phase stability	Structural distortions	Calculation of oxygen vacancy formation energy	Oxidation states and ionic size	Experimental data on stable perovskites	CsGdO3	data_upload.csv	figshare	doi:10.6084/m9.figshare.4833587	https://doi.org/10.6084/m9.figshare.4833587	Cs	Gd
perovskite	Calculation of formation energy	Calculation of phase stability	Structural distortions	Calculation of oxygen vacancy formation energy	Oxidation states and ionic size	Experimental data on stable perovskites	CsGeO3	data_upload.csv	figshare	doi:10.6084/m9.figshare.4833587	https://doi.org/10.6084/m9.figshare.4833587	Cs	Ge
perovskite	Calculation of formation energy	Calculation of phase stability	Structural distortions	Calculation of oxygen vacancy formation energy	Oxidation states and ionic size	Experimental data on stable perovskites	CsHfO3	data_upload.csv	figshare	doi:10.6084/m9.figshare.4833587	https://doi.org/10.6084/m9.figshare.4833587	Cs	Hf
perovskite	Calculation of formation energy	Calculation of phase stability	Structural distortions	Calculation of oxygen vacancy formation energy	Oxidation states and ionic size	Experimental data on stable perovskites	CsHgO3	data_upload.csv	figshare	doi:10.6084/m9.figshare.4833587	https://doi.org/10.6084/m9.figshare.4833587	Cs	Hg
perovskite	Calculation of formation energy	Calculation of phase stability	Structural distortions	Calculation of oxygen vacancy formation energy	Oxidation states and ionic size	Experimental data on stable perovskites	CsHoO3	data_upload.csv	figshare	doi:10.6084/m9.figshare.4833587	https://doi.org/10.6084/m9.figshare.4833587	Cs	Ho
perovskite	Calculation of formation energy	Calculation of phase stability	Structural distortions	Calculation of oxygen vacancy formation energy	Oxidation states and ionic size	Experimental data on stable perovskites	CsInO3	data_upload.csv	figshare	doi:10.6084/m9.figshare.4833587	https://doi.org/10.6084/m9.figshare.4833587	Cs	In
perovskite	Calculation of formation energy	Calculation of phase stability	Structural distortions	Calculation of oxygen vacancy formation energy	Oxidation states and ionic size	Experimental data on stable perovskites	CsIrO3	data_upload.csv	figshare	doi:10.6084/m9.figshare.4833587	https://doi.org/10.6084/m9.figshare.4833587	Cs	Ir
perovskite	Calculation of formation energy	Calculation of phase stability	Structural distortions	Calculation of oxygen vacancy formation energy	Oxidation states and ionic size	Experimental data on stable perovskites	CsKO3	data_upload.csv	figshare	doi:10.6084/m9.figshare.4833587	https://doi.org/10.6084/m9.figshare.4833587	Cs	K
perovskite	Calculation of formation energy	Calculation of phase stability	Structural distortions	Calculation of oxygen vacancy formation energy	Oxidation states and ionic size	Experimental data on stable perovskites	CsLaO3	data_upload.csv	figshare	doi:10.6084/m9.figshare.4833587	https://doi.org/10.6084/m9.figshare.4833587	Cs	La
perovskite	Calculation of formation energy	Calculation of phase stability	Structural distortions	Calculation of oxygen vacancy formation energy	Oxidation states and ionic size	Experimental data on stable perovskites	CsLiO3	data_upload.csv	figshare	doi:10.6084/m9.figshare.4833587	https://doi.org/10.6084/m9.figshare.4833587	Cs	Li
perovskite	Calculation of formation energy	Calculation of phase stability	Structural distortions	Calculation of oxygen vacancy formation energy	Oxidation states and ionic size	Experimental data on stable perovskites	CsLuO3	data_upload.csv	figshare	doi:10.6084/m9.figshare.4833587	https://doi.org/10.6084/m9.figshare.4833587	Cs	Lu
perovskite	Calculation of formation energy	Calculation of phase stability	Structural distortions	Calculation of oxygen vacancy formation energy	Oxidation states and ionic size	Experimental data on stable perovskites	CsMgO3	data_upload.csv	figshare	doi:10.6084/m9.figshare.4833587	https://doi.org/10.6084/m9.figshare.4833587	Cs	Mg
perovskite	Calculation of formation energy	Calculation of phase stability	Structural distortions	Calculation of oxygen vacancy formation energy	Oxidation states and ionic size	Experimental data on stable perovskites	CsMnO3	data_upload.csv	figshare	doi:10.6084/m9.figshare.4833587	https://doi.org/10.6084/m9.figshare.4833587	Cs	Mn
perovskite	Calculation of formation energy	Calculation of phase stability	Structural distortions	Calculation of oxygen vacancy formation energy	Oxidation states and ionic size	Experimental data on stable perovskites	CsMoO3	data_upload.csv	figshare	doi:10.6084/m9.figshare.4833587	https://doi.org/10.6084/m9.figshare.4833587	Cs	Mo
perovskite	Calculation of formation energy	Calculation of phase stability	Structural distortions	Calculation of oxygen vacancy formation energy	Oxidation states and ionic size	Experimental data on stable perovskites	CsNaO3	data_upload.csv	figshare	doi:10.6084/m9.figshare.4833587	https://doi.org/10.6084/m9.figshare.4833587	Cs	Na
perovskite	Calculation of formation energy	Calculation of phase stability	Structural distortions	Calculation of oxygen vacancy formation energy	Oxidation states and ionic size	Experimental data on stable perovskites	CsNbO3	data_upload.csv	figshare	doi:10.6084/m9.figshare.4833587	https://doi.org/10.6084/m9.figshare.4833587	Cs	Nb
perovskite	Calculation of formation energy	Calculation of phase stability	Structural distortions	Calculation of oxygen vacancy formation energy	Oxidation states and ionic size	Experimental data on stable perovskites	CsNdO3	data_upload.csv	figshare	doi:10.6084/m9.figshare.4833587	https://doi.org/10.6084/m9.figshare.4833587	Cs	Nd
perovskite	Calculation of formation energy	Calculation of phase stability	Structural distortions	Calculation of oxygen vacancy formation energy	Oxidation states and ionic size	Experimental data on stable perovskites	CsNiO3	data_upload.csv	figshare	doi:10.6084/m9.figshare.4833587	https://doi.org/10.6084/m9.figshare.4833587	Cs	Ni
perovskite	Calculation of formation energy	Calculation of phase stability	Structural distortions	Calculation of oxygen vacancy formation energy	Oxidation states and ionic size	Experimental data on stable perovskites	CsNpO3	data_upload.csv	figshare	doi:10.6084/m9.figshare.4833587	https://doi.org/10.6084/m9.figshare.4833587	Cs	Np
perovskite	Calculation of formation energy	Calculation of phase stability	Structural distortions	Calculation of oxygen vacancy formation energy	Oxidation states and ionic size	Experimental data on stable perovskites	CsOsO3	data_upload.csv	figshare	doi:10.6084/m9.figshare.4833587	https://doi.org/10.6084/m9.figshare.4833587	Cs	Os
perovskite	Calculation of formation energy	Calculation of phase stability	Structural distortions	Calculation of oxygen vacancy formation energy	Oxidation states and ionic size	Experimental data on stable perovskites	CsPaO3	data_upload.csv	figshare	doi:10.6084/m9.figshare.4833587	https://doi.org/10.6084/m9.figshare.4833587	Cs	Pa
perovskite	Calculation of formation energy	Calculation of phase stability	Structural distortions	Calculation of oxygen vacancy formation energy	Oxidation states and ionic size	Experimental data on stable perovskites	CsPbO3	data_upload.csv	figshare	doi:10.6084/m9.figshare.4833587	https://doi.org/10.6084/m9.figshare.4833587	Cs	Pb
perovskite	Calculation of formation energy	Calculation of phase stability	Structural distortions	Calculation of oxygen vacancy formation energy	Oxidation states and ionic size	Experimental data on stable perovskites	CsPdO3	data_upload.csv	figshare	doi:10.6084/m9.figshare.4833587	https://doi.org/10.6084/m9.figshare.4833587	Cs	Pd
perovskite	Calculation of formation energy	Calculation of phase stability	Structural distortions	Calculation of oxygen vacancy formation energy	Oxidation states and ionic size	Experimental data on stable perovskites	CsPmO3	data_upload.csv	figshare	doi:10.6084/m9.figshare.4833587	https://doi.org/10.6084/m9.figshare.4833587	Cs	Pm
perovskite	Calculation of formation energy	Calculation of phase stability	Structural distortions	Calculation of oxygen vacancy formation energy	Oxidation states and ionic size	Experimental data on stable perovskites	CsPrO3	data_upload.csv	figshare	doi:10.6084/m9.figshare.4833587	https://doi.org/10.6084/m9.figshare.4833587	Cs	Pr
perovskite	Calculation of formation energy	Calculation of phase stability	Structural distortions	Calculation of oxygen vacancy formation energy	Oxidation states and ionic size	Experimental data on stable perovskites	CsPtO3	data_upload.csv	figshare	doi:10.6084/m9.figshare.4833587	https://doi.org/10.6084/m9.figshare.4833587	Cs	Pt
perovskite	Calculation of formation energy	Calculation of phase stability	Structural distortions	Calculation of oxygen vacancy formation energy	Oxidation states and ionic size	Experimental data on stable perovskites	CsPuO3	data_upload.csv	figshare	doi:10.6084/m9.figshare.4833587	https://doi.org/10.6084/m9.figshare.4833587	Cs	Pu
perovskite	Calculation of formation energy	Calculation of phase stability	Structural distortions	Calculation of oxygen vacancy formation energy	Oxidation states and ionic size	Experimental data on stable perovskites	CsRbO3	data_upload.csv	figshare	doi:10.6084/m9.figshare.4833587	https://doi.org/10.6084/m9.figshare.4833587	Cs	Rb
perovskite	Calculation of formation energy	Calculation of phase stability	Structural distortions	Calculation of oxygen vacancy formation energy	Oxidation states and ionic size	Experimental data on stable perovskites	CsReO3	data_upload.csv	figshare	doi:10.6084/m9.figshare.4833587	https://doi.org/10.6084/m9.figshare.4833587	Cs	Re
perovskite	Calculation of formation energy	Calculation of phase stability	Structural distortions	Calculation of oxygen vacancy formation energy	Oxidation states and ionic size	Experimental data on stable perovskites	CsRhO3	data_upload.csv	figshare	doi:10.6084/m9.figshare.4833587	https://doi.org/10.6084/m9.figshare.4833587	Cs	Rh
perovskite	Calculation of formation energy	Calculation of phase stability	Structural distortions	Calculation of oxygen vacancy formation energy	Oxidation states and ionic size	Experimental data on stable perovskites	CsRuO3	data_upload.csv	figshare	doi:10.6084/m9.figshare.4833587	https://doi.org/10.6084/m9.figshare.4833587	Cs	Ru
perovskite	Calculation of formation energy	Calculation of phase stability	Structural distortions	Calculation of oxygen vacancy formation energy	Oxidation states and ionic size	Experimental data on stable perovskites	CsSbO3	data_upload.csv	figshare	doi:10.6084/m9.figshare.4833587	https://doi.org/10.6084/m9.figshare.4833587	Cs	Sb
perovskite	Calculation of formation energy	Calculation of phase stability	Structural distortions	Calculation of oxygen vacancy formation energy	Oxidation states and ionic size	Experimental data on stable perovskites	CsScO3	data_upload.csv	figshare	doi:10.6084/m9.figshare.4833587	https://doi.org/10.6084/m9.figshare.4833587	Cs	Sc
perovskite	Calculation of formation energy	Calculation of phase stability	Structural distortions	Calculation of oxygen vacancy formation energy	Oxidation states and ionic size	Experimental data on stable perovskites	CsSiO3	data_upload.csv	figshare	doi:10.6084/m9.figshare.4833587	https://doi.org/10.6084/m9.figshare.4833587	Cs	Si
perovskite	Calculation of formation energy	Calculation of phase stability	Structural distortions	Calculation of oxygen vacancy formation energy	Oxidation states and ionic size	Experimental data on stable perovskites	CsSmO3	data_upload.csv	figshare	doi:10.6084/m9.figshare.4833587	https://doi.org/10.6084/m9.figshare.4833587	Cs	Sm
perovskite	Calculation of formation energy	Calculation of phase stability	Structural distortions	Calculation of oxygen vacancy formation energy	Oxidation states and ionic size	Experimental data on stable perovskites	CsSnO3	data_upload.csv	figshare	doi:10.6084/m9.figshare.4833587	https://doi.org/10.6084/m9.figshare.4833587	Cs	Sn
perovskite	Calculation of formation energy	Calculation of phase stability	Structural distortions	Calculation of oxygen vacancy formation energy	Oxidation states and ionic size	Experimental data on stable perovskites	CsSrO3	data_upload.csv	figshare	doi:10.6084/m9.figshare.4833587	https://doi.org/10.6084/m9.figshare.4833587	Cs	Sr
perovskite	Calculation of formation energy	Calculation of phase stability	Structural distortions	Calculation of oxygen vacancy formation energy	Oxidation states and ionic size	Experimental data on stable perovskites	CsTaO3	data_upload.csv	figshare	doi:10.6084/m9.figshare.4833587	https://doi.org/10.6084/m9.figshare.4833587	Cs	Ta
perovskite	Calculation of formation energy	Calculation of phase stability	Structural distortions	Calculation of oxygen vacancy formation energy	Oxidation states and ionic size	Experimental data on stable perovskites	CsTbO3	data_upload.csv	figshare	doi:10.6084/m9.figshare.4833587	https://doi.org/10.6084/m9.figshare.4833587	Cs	Tb
perovskite	Calculation of formation energy	Calculation of phase stability	Structural distortions	Calculation of oxygen vacancy formation energy	Oxidation states and ionic size	Experimental data on stable perovskites	CsTcO3	data_upload.csv	figshare	doi:10.6084/m9.figshare.4833587	https://doi.org/10.6084/m9.figshare.4833587	Cs	Tc
perovskite	Calculation of formation energy	Calculation of phase stability	Structural distortions	Calculation of oxygen vacancy formation energy	Oxidation states and ionic size	Experimental data on stable perovskites	CsTeO3	data_upload.csv	figshare	doi:10.6084/m9.figshare.4833587	https://doi.org/10.6084/m9.figshare.4833587	Cs	Te
perovskite	Calculation of formation energy	Calculation of phase stability	Structural distortions	Calculation of oxygen vacancy formation energy	Oxidation states and ionic size	Experimental data on stable perovskites	CsThO3	data_upload.csv	figshare	doi:10.6084/m9.figshare.4833587	https://doi.org/10.6084/m9.figshare.4833587	Cs	Th
perovskite	Calculation of formation energy	Calculation of phase stability	Structural distortions	Calculation of oxygen vacancy formation energy	Oxidation states and ionic size	Experimental data on stable perovskites	CsTiO3	data_upload.csv	figshare	doi:10.6084/m9.figshare.4833587	https://doi.org/10.6084/m9.figshare.4833587	Cs	Ti
perovskite	Calculation of formation energy	Calculation of phase stability	Structural distortions	Calculation of oxygen vacancy formation energy	Oxidation states and ionic size	Experimental data on stable perovskites	CsTlO3	data_upload.csv	figshare	doi:10.6084/m9.figshare.4833587	https://doi.org/10.6084/m9.figshare.4833587	Cs	Tl
perovskite	Calculation of formation energy	Calculation of phase stability	Structural distortions	Calculation of oxygen vacancy formation energy	Oxidation states and ionic size	Experimental data on stable perovskites	CsTmO3	data_upload.csv	figshare	doi:10.6084/m9.figshare.4833587	https://doi.org/10.6084/m9.figshare.4833587	Cs	Tm
perovskite	Calculation of formation energy	Calculation of phase stability	Structural distortions	Calculation of oxygen vacancy formation energy	Oxidation states and ionic size	Experimental data on stable perovskites	CsUO3	data_upload.csv	figshare	doi:10.6084/m9.figshare.4833587	https://doi.org/10.6084/m9.figshare.4833587	Cs	U
perovskite	Calculation of formation energy	Calculation of phase stability	Structural distortions	Calculation of oxygen vacancy formation energy	Oxidation states and ionic size	Experimental data on stable perovskites	CsVO3	data_upload.csv	figshare	doi:10.6084/m9.figshare.4833587	https://doi.org/10.6084/m9.figshare.4833587	Cs	V
perovskite	Calculation of formation energy	Calculation of phase stability	Structural distortions	Calculation of oxygen vacancy formation energy	Oxidation states and ionic size	Experimental data on stable perovskites	CsWO3	data_upload.csv	figshare	doi:10.6084/m9.figshare.4833587	https://doi.org/10.6084/m9.figshare.4833587	Cs	W
perovskite	Calculation of formation energy	Calculation of phase stability	Structural distortions	Calculation of oxygen vacancy formation energy	Oxidation states and ionic size	Experimental data on stable perovskites	CsYO3	data_upload.csv	figshare	doi:10.6084/m9.figshare.4833587	https://doi.org/10.6084/m9.figshare.4833587	Cs	Y
perovskite	Calculation of formation energy	Calculation of phase stability	Structural distortions	Calculation of oxygen vacancy formation energy	Oxidation states and ionic size	Experimental data on stable perovskites	CsYbO3	data_upload.csv	figshare	doi:10.6084/m9.figshare.4833587	https://doi.org/10.6084/m9.figshare.4833587	Cs	Yb
perovskite	Calculation of formation energy	Calculation of phase stability	Structural distortions	Calculation of oxygen vacancy formation energy	Oxidation states and ionic size	Experimental data on stable perovskites	CsZnO3	data_upload.csv	figshare	doi:10.6084/m9.figshare.4833587	https://doi.org/10.6084/m9.figshare.4833587	Cs	Zn
perovskite	Calculation of formation energy	Calculation of phase stability	Structural distortions	Calculation of oxygen vacancy formation energy	Oxidation states and ionic size	Experimental data on stable perovskites	CsZrO3	data_upload.csv	figshare	doi:10.6084/m9.figshare.4833587	https://doi.org/10.6084/m9.figshare.4833587	Cs	Zr
perovskite	Calculation of formation energy	Calculation of phase stability	Structural distortions	Calculation of oxygen vacancy formation energy	Oxidation states and ionic size	Experimental data on stable perovskites	CuAcO3	data_upload.csv	figshare	doi:10.6084/m9.figshare.4833587	https://doi.org/10.6084/m9.figshare.4833587	Cu	Ac
perovskite	Calculation of formation energy	Calculation of phase stability	Structural distortions	Calculation of oxygen vacancy formation energy	Oxidation states and ionic size	Experimental data on stable perovskites	CuAgO3	data_upload.csv	figshare	doi:10.6084/m9.figshare.4833587	https://doi.org/10.6084/m9.figshare.4833587	Cu	Ag
perovskite	Calculation of formation energy	Calculation of phase stability	Structural distortions	Calculation of oxygen vacancy formation energy	Oxidation states and ionic size	Experimental data on stable perovskites	CuAlO3	data_upload.csv	figshare	doi:10.6084/m9.figshare.4833587	https://doi.org/10.6084/m9.figshare.4833587	Cu	Al
perovskite	Calculation of formation energy	Calculation of phase stability	Structural distortions	Calculation of oxygen vacancy formation energy	Oxidation states and ionic size	Experimental data on stable perovskites	CuAsO3	data_upload.csv	figshare	doi:10.6084/m9.figshare.4833587	https://doi.org/10.6084/m9.figshare.4833587	Cu	As
perovskite	Calculation of formation energy	Calculation of phase stability	Structural distortions	Calculation of oxygen vacancy formation energy	Oxidation states and ionic size	Experimental data on stable perovskites	CuAuO3	data_upload.csv	figshare	doi:10.6084/m9.figshare.4833587	https://doi.org/10.6084/m9.figshare.4833587	Cu	Au
perovskite	Calculation of formation energy	Calculation of phase stability	Structural distortions	Calculation of oxygen vacancy formation energy	Oxidation states and ionic size	Experimental data on stable perovskites	CuBO3	data_upload.csv	figshare	doi:10.6084/m9.figshare.4833587	https://doi.org/10.6084/m9.figshare.4833587	Cu	B
perovskite	Calculation of formation energy	Calculation of phase stability	Structural distortions	Calculation of oxygen vacancy formation energy	Oxidation states and ionic size	Experimental data on stable perovskites	CuBaO3	data_upload.csv	figshare	doi:10.6084/m9.figshare.4833587	https://doi.org/10.6084/m9.figshare.4833587	Cu	Ba
perovskite	Calculation of formation energy	Calculation of phase stability	Structural distortions	Calculation of oxygen vacancy formation energy	Oxidation states and ionic size	Experimental data on stable perovskites	CuBeO3	data_upload.csv	figshare	doi:10.6084/m9.figshare.4833587	https://doi.org/10.6084/m9.figshare.4833587	Cu	Be
perovskite	Calculation of formation energy	Calculation of phase stability	Structural distortions	Calculation of oxygen vacancy formation energy	Oxidation states and ionic size	Experimental data on stable perovskites	CuBiO3	data_upload.csv	figshare	doi:10.6084/m9.figshare.4833587	https://doi.org/10.6084/m9.figshare.4833587	Cu	Bi
perovskite	Calculation of formation energy	Calculation of phase stability	Structural distortions	Calculation of oxygen vacancy formation energy	Oxidation states and ionic size	Experimental data on stable perovskites	CuCaO3	data_upload.csv	figshare	doi:10.6084/m9.figshare.4833587	https://doi.org/10.6084/m9.figshare.4833587	Cu	Ca
perovskite	Calculation of formation energy	Calculation of phase stability	Structural distortions	Calculation of oxygen vacancy formation energy	Oxidation states and ionic size	Experimental data on stable perovskites	CuCdO3	data_upload.csv	figshare	doi:10.6084/m9.figshare.4833587	https://doi.org/10.6084/m9.figshare.4833587	Cu	Cd
perovskite	Calculation of formation energy	Calculation of phase stability	Structural distortions	Calculation of oxygen vacancy formation energy	Oxidation states and ionic size	Experimental data on stable perovskites	CuCeO3	data_upload.csv	figshare	doi:10.6084/m9.figshare.4833587	https://doi.org/10.6084/m9.figshare.4833587	Cu	Ce
perovskite	Calculation of formation energy	Calculation of phase stability	Structural distortions	Calculation of oxygen vacancy formation energy	Oxidation states and ionic size	Experimental data on stable perovskites	CuCoO3	data_upload.csv	figshare	doi:10.6084/m9.figshare.4833587	https://doi.org/10.6084/m9.figshare.4833587	Cu	Co
perovskite	Calculation of formation energy	Calculation of phase stability	Structural distortions	Calculation of oxygen vacancy formation energy	Oxidation states and ionic size	Experimental data on stable perovskites	CuCrO3	data_upload.csv	figshare	doi:10.6084/m9.figshare.4833587	https://doi.org/10.6084/m9.figshare.4833587	Cu	Cr
perovskite	Calculation of formation energy	Calculation of phase stability	Structural distortions	Calculation of oxygen vacancy formation energy	Oxidation states and ionic size	Experimental data on stable perovskites	CuCsO3	data_upload.csv	figshare	doi:10.6084/m9.figshare.4833587	https://doi.org/10.6084/m9.figshare.4833587	Cu	Cs
perovskite	Calculation of formation energy	Calculation of phase stability	Structural distortions	Calculation of oxygen vacancy formation energy	Oxidation states and ionic size	Experimental data on stable perovskites	Cu2O3	data_upload.csv	figshare	doi:10.6084/m9.figshare.4833587	https://doi.org/10.6084/m9.figshare.4833587	Cu	Cu
perovskite	Calculation of formation energy	Calculation of phase stability	Structural distortions	Calculation of oxygen vacancy formation energy	Oxidation states and ionic size	Experimental data on stable perovskites	CuDyO3	data_upload.csv	figshare	doi:10.6084/m9.figshare.4833587	https://doi.org/10.6084/m9.figshare.4833587	Cu	Dy
perovskite	Calculation of formation energy	Calculation of phase stability	Structural distortions	Calculation of oxygen vacancy formation energy	Oxidation states and ionic size	Experimental data on stable perovskites	CuErO3	data_upload.csv	figshare	doi:10.6084/m9.figshare.4833587	https://doi.org/10.6084/m9.figshare.4833587	Cu	Er
perovskite	Calculation of formation energy	Calculation of phase stability	Structural distortions	Calculation of oxygen vacancy formation energy	Oxidation states and ionic size	Experimental data on stable perovskites	CuEuO3	data_upload.csv	figshare	doi:10.6084/m9.figshare.4833587	https://doi.org/10.6084/m9.figshare.4833587	Cu	Eu
perovskite	Calculation of formation energy	Calculation of phase stability	Structural distortions	Calculation of oxygen vacancy formation energy	Oxidation states and ionic size	Experimental data on stable perovskites	CuFeO3	data_upload.csv	figshare	doi:10.6084/m9.figshare.4833587	https://doi.org/10.6084/m9.figshare.4833587	Cu	Fe
perovskite	Calculation of formation energy	Calculation of phase stability	Structural distortions	Calculation of oxygen vacancy formation energy	Oxidation states and ionic size	Experimental data on stable perovskites	CuGaO3	data_upload.csv	figshare	doi:10.6084/m9.figshare.4833587	https://doi.org/10.6084/m9.figshare.4833587	Cu	Ga
perovskite	Calculation of formation energy	Calculation of phase stability	Structural distortions	Calculation of oxygen vacancy formation energy	Oxidation states and ionic size	Experimental data on stable perovskites	CuGdO3	data_upload.csv	figshare	doi:10.6084/m9.figshare.4833587	https://doi.org/10.6084/m9.figshare.4833587	Cu	Gd
perovskite	Calculation of formation energy	Calculation of phase stability	Structural distortions	Calculation of oxygen vacancy formation energy	Oxidation states and ionic size	Experimental data on stable perovskites	CuGeO3	data_upload.csv	figshare	doi:10.6084/m9.figshare.4833587	https://doi.org/10.6084/m9.figshare.4833587	Cu	Ge
perovskite	Calculation of formation energy	Calculation of phase stability	Structural distortions	Calculation of oxygen vacancy formation energy	Oxidation states and ionic size	Experimental data on stable perovskites	CuHfO3	data_upload.csv	figshare	doi:10.6084/m9.figshare.4833587	https://doi.org/10.6084/m9.figshare.4833587	Cu	Hf
perovskite	Calculation of formation energy	Calculation of phase stability	Structural distortions	Calculation of oxygen vacancy formation energy	Oxidation states and ionic size	Experimental data on stable perovskites	CuHgO3	data_upload.csv	figshare	doi:10.6084/m9.figshare.4833587	https://doi.org/10.6084/m9.figshare.4833587	Cu	Hg
perovskite	Calculation of formation energy	Calculation of phase stability	Structural distortions	Calculation of oxygen vacancy formation energy	Oxidation states and ionic size	Experimental data on stable perovskites	CuHoO3	data_upload.csv	figshare	doi:10.6084/m9.figshare.4833587	https://doi.org/10.6084/m9.figshare.4833587	Cu	Ho
perovskite	Calculation of formation energy	Calculation of phase stability	Structural distortions	Calculation of oxygen vacancy formation energy	Oxidation states and ionic size	Experimental data on stable perovskites	CuInO3	data_upload.csv	figshare	doi:10.6084/m9.figshare.4833587	https://doi.org/10.6084/m9.figshare.4833587	Cu	In
perovskite	Calculation of formation energy	Calculation of phase stability	Structural distortions	Calculation of oxygen vacancy formation energy	Oxidation states and ionic size	Experimental data on stable perovskites	CuIrO3	data_upload.csv	figshare	doi:10.6084/m9.figshare.4833587	https://doi.org/10.6084/m9.figshare.4833587	Cu	Ir
perovskite	Calculation of formation energy	Calculation of phase stability	Structural distortions	Calculation of oxygen vacancy formation energy	Oxidation states and ionic size	Experimental data on stable perovskites	CuKO3	data_upload.csv	figshare	doi:10.6084/m9.figshare.4833587	https://doi.org/10.6084/m9.figshare.4833587	Cu	K
perovskite	Calculation of formation energy	Calculation of phase stability	Structural distortions	Calculation of oxygen vacancy formation energy	Oxidation states and ionic size	Experimental data on stable perovskites	CuLaO3	data_upload.csv	figshare	doi:10.6084/m9.figshare.4833587	https://doi.org/10.6084/m9.figshare.4833587	Cu	La
perovskite	Calculation of formation energy	Calculation of phase stability	Structural distortions	Calculation of oxygen vacancy formation energy	Oxidation states and ionic size	Experimental data on stable perovskites	CuLiO3	data_upload.csv	figshare	doi:10.6084/m9.figshare.4833587	https://doi.org/10.6084/m9.figshare.4833587	Cu	Li
perovskite	Calculation of formation energy	Calculation of phase stability	Structural distortions	Calculation of oxygen vacancy formation energy	Oxidation states and ionic size	Experimental data on stable perovskites	CuLuO3	data_upload.csv	figshare	doi:10.6084/m9.figshare.4833587	https://doi.org/10.6084/m9.figshare.4833587	Cu	Lu
perovskite	Calculation of formation energy	Calculation of phase stability	Structural distortions	Calculation of oxygen vacancy formation energy	Oxidation states and ionic size	Experimental data on stable perovskites	CuMgO3	data_upload.csv	figshare	doi:10.6084/m9.figshare.4833587	https://doi.org/10.6084/m9.figshare.4833587	Cu	Mg
perovskite	Calculation of formation energy	Calculation of phase stability	Structural distortions	Calculation of oxygen vacancy formation energy	Oxidation states and ionic size	Experimental data on stable perovskites	CuMnO3	data_upload.csv	figshare	doi:10.6084/m9.figshare.4833587	https://doi.org/10.6084/m9.figshare.4833587	Cu	Mn
perovskite	Calculation of formation energy	Calculation of phase stability	Structural distortions	Calculation of oxygen vacancy formation energy	Oxidation states and ionic size	Experimental data on stable perovskites	CuMoO3	data_upload.csv	figshare	doi:10.6084/m9.figshare.4833587	https://doi.org/10.6084/m9.figshare.4833587	Cu	Mo
perovskite	Calculation of formation energy	Calculation of phase stability	Structural distortions	Calculation of oxygen vacancy formation energy	Oxidation states and ionic size	Experimental data on stable perovskites	CuNaO3	data_upload.csv	figshare	doi:10.6084/m9.figshare.4833587	https://doi.org/10.6084/m9.figshare.4833587	Cu	Na
perovskite	Calculation of formation energy	Calculation of phase stability	Structural distortions	Calculation of oxygen vacancy formation energy	Oxidation states and ionic size	Experimental data on stable perovskites	CuNbO3	data_upload.csv	figshare	doi:10.6084/m9.figshare.4833587	https://doi.org/10.6084/m9.figshare.4833587	Cu	Nb
perovskite	Calculation of formation energy	Calculation of phase stability	Structural distortions	Calculation of oxygen vacancy formation energy	Oxidation states and ionic size	Experimental data on stable perovskites	CuNdO3	data_upload.csv	figshare	doi:10.6084/m9.figshare.4833587	https://doi.org/10.6084/m9.figshare.4833587	Cu	Nd
perovskite	Calculation of formation energy	Calculation of phase stability	Structural distortions	Calculation of oxygen vacancy formation energy	Oxidation states and ionic size	Experimental data on stable perovskites	CuNiO3	data_upload.csv	figshare	doi:10.6084/m9.figshare.4833587	https://doi.org/10.6084/m9.figshare.4833587	Cu	Ni
perovskite	Calculation of formation energy	Calculation of phase stability	Structural distortions	Calculation of oxygen vacancy formation energy	Oxidation states and ionic size	Experimental data on stable perovskites	CuNpO3	data_upload.csv	figshare	doi:10.6084/m9.figshare.4833587	https://doi.org/10.6084/m9.figshare.4833587	Cu	Np
perovskite	Calculation of formation energy	Calculation of phase stability	Structural distortions	Calculation of oxygen vacancy formation energy	Oxidation states and ionic size	Experimental data on stable perovskites	CuOsO3	data_upload.csv	figshare	doi:10.6084/m9.figshare.4833587	https://doi.org/10.6084/m9.figshare.4833587	Cu	Os
perovskite	Calculation of formation energy	Calculation of phase stability	Structural distortions	Calculation of oxygen vacancy formation energy	Oxidation states and ionic size	Experimental data on stable perovskites	CuPaO3	data_upload.csv	figshare	doi:10.6084/m9.figshare.4833587	https://doi.org/10.6084/m9.figshare.4833587	Cu	Pa
perovskite	Calculation of formation energy	Calculation of phase stability	Structural distortions	Calculation of oxygen vacancy formation energy	Oxidation states and ionic size	Experimental data on stable perovskites	CuPbO3	data_upload.csv	figshare	doi:10.6084/m9.figshare.4833587	https://doi.org/10.6084/m9.figshare.4833587	Cu	Pb
perovskite	Calculation of formation energy	Calculation of phase stability	Structural distortions	Calculation of oxygen vacancy formation energy	Oxidation states and ionic size	Experimental data on stable perovskites	CuPdO3	data_upload.csv	figshare	doi:10.6084/m9.figshare.4833587	https://doi.org/10.6084/m9.figshare.4833587	Cu	Pd
perovskite	Calculation of formation energy	Calculation of phase stability	Structural distortions	Calculation of oxygen vacancy formation energy	Oxidation states and ionic size	Experimental data on stable perovskites	CuPmO3	data_upload.csv	figshare	doi:10.6084/m9.figshare.4833587	https://doi.org/10.6084/m9.figshare.4833587	Cu	Pm
perovskite	Calculation of formation energy	Calculation of phase stability	Structural distortions	Calculation of oxygen vacancy formation energy	Oxidation states and ionic size	Experimental data on stable perovskites	CuPrO3	data_upload.csv	figshare	doi:10.6084/m9.figshare.4833587	https://doi.org/10.6084/m9.figshare.4833587	Cu	Pr
perovskite	Calculation of formation energy	Calculation of phase stability	Structural distortions	Calculation of oxygen vacancy formation energy	Oxidation states and ionic size	Experimental data on stable perovskites	CuPtO3	data_upload.csv	figshare	doi:10.6084/m9.figshare.4833587	https://doi.org/10.6084/m9.figshare.4833587	Cu	Pt
perovskite	Calculation of formation energy	Calculation of phase stability	Structural distortions	Calculation of oxygen vacancy formation energy	Oxidation states and ionic size	Experimental data on stable perovskites	CuPuO3	data_upload.csv	figshare	doi:10.6084/m9.figshare.4833587	https://doi.org/10.6084/m9.figshare.4833587	Cu	Pu
perovskite	Calculation of formation energy	Calculation of phase stability	Structural distortions	Calculation of oxygen vacancy formation energy	Oxidation states and ionic size	Experimental data on stable perovskites	CuRbO3	data_upload.csv	figshare	doi:10.6084/m9.figshare.4833587	https://doi.org/10.6084/m9.figshare.4833587	Cu	Rb
perovskite	Calculation of formation energy	Calculation of phase stability	Structural distortions	Calculation of oxygen vacancy formation energy	Oxidation states and ionic size	Experimental data on stable perovskites	CuReO3	data_upload.csv	figshare	doi:10.6084/m9.figshare.4833587	https://doi.org/10.6084/m9.figshare.4833587	Cu	Re
perovskite	Calculation of formation energy	Calculation of phase stability	Structural distortions	Calculation of oxygen vacancy formation energy	Oxidation states and ionic size	Experimental data on stable perovskites	CuRhO3	data_upload.csv	figshare	doi:10.6084/m9.figshare.4833587	https://doi.org/10.6084/m9.figshare.4833587	Cu	Rh
perovskite	Calculation of formation energy	Calculation of phase stability	Structural distortions	Calculation of oxygen vacancy formation energy	Oxidation states and ionic size	Experimental data on stable perovskites	CuRuO3	data_upload.csv	figshare	doi:10.6084/m9.figshare.4833587	https://doi.org/10.6084/m9.figshare.4833587	Cu	Ru
perovskite	Calculation of formation energy	Calculation of phase stability	Structural distortions	Calculation of oxygen vacancy formation energy	Oxidation states and ionic size	Experimental data on stable perovskites	CuSbO3	data_upload.csv	figshare	doi:10.6084/m9.figshare.4833587	https://doi.org/10.6084/m9.figshare.4833587	Cu	Sb
perovskite	Calculation of formation energy	Calculation of phase stability	Structural distortions	Calculation of oxygen vacancy formation energy	Oxidation states and ionic size	Experimental data on stable perovskites	CuScO3	data_upload.csv	figshare	doi:10.6084/m9.figshare.4833587	https://doi.org/10.6084/m9.figshare.4833587	Cu	Sc
perovskite	Calculation of formation energy	Calculation of phase stability	Structural distortions	Calculation of oxygen vacancy formation energy	Oxidation states and ionic size	Experimental data on stable perovskites	CuSiO3	data_upload.csv	figshare	doi:10.6084/m9.figshare.4833587	https://doi.org/10.6084/m9.figshare.4833587	Cu	Si
perovskite	Calculation of formation energy	Calculation of phase stability	Structural distortions	Calculation of oxygen vacancy formation energy	Oxidation states and ionic size	Experimental data on stable perovskites	CuSmO3	data_upload.csv	figshare	doi:10.6084/m9.figshare.4833587	https://doi.org/10.6084/m9.figshare.4833587	Cu	Sm
perovskite	Calculation of formation energy	Calculation of phase stability	Structural distortions	Calculation of oxygen vacancy formation energy	Oxidation states and ionic size	Experimental data on stable perovskites	CuSnO3	data_upload.csv	figshare	doi:10.6084/m9.figshare.4833587	https://doi.org/10.6084/m9.figshare.4833587	Cu	Sn
perovskite	Calculation of formation energy	Calculation of phase stability	Structural distortions	Calculation of oxygen vacancy formation energy	Oxidation states and ionic size	Experimental data on stable perovskites	CuSrO3	data_upload.csv	figshare	doi:10.6084/m9.figshare.4833587	https://doi.org/10.6084/m9.figshare.4833587	Cu	Sr
perovskite	Calculation of formation energy	Calculation of phase stability	Structural distortions	Calculation of oxygen vacancy formation energy	Oxidation states and ionic size	Experimental data on stable perovskites	CuTaO3	data_upload.csv	figshare	doi:10.6084/m9.figshare.4833587	https://doi.org/10.6084/m9.figshare.4833587	Cu	Ta
perovskite	Calculation of formation energy	Calculation of phase stability	Structural distortions	Calculation of oxygen vacancy formation energy	Oxidation states and ionic size	Experimental data on stable perovskites	CuTbO3	data_upload.csv	figshare	doi:10.6084/m9.figshare.4833587	https://doi.org/10.6084/m9.figshare.4833587	Cu	Tb
perovskite	Calculation of formation energy	Calculation of phase stability	Structural distortions	Calculation of oxygen vacancy formation energy	Oxidation states and ionic size	Experimental data on stable perovskites	CuTcO3	data_upload.csv	figshare	doi:10.6084/m9.figshare.4833587	https://doi.org/10.6084/m9.figshare.4833587	Cu	Tc
perovskite	Calculation of formation energy	Calculation of phase stability	Structural distortions	Calculation of oxygen vacancy formation energy	Oxidation states and ionic size	Experimental data on stable perovskites	CuTeO3	data_upload.csv	figshare	doi:10.6084/m9.figshare.4833587	https://doi.org/10.6084/m9.figshare.4833587	Cu	Te
perovskite	Calculation of formation energy	Calculation of phase stability	Structural distortions	Calculation of oxygen vacancy formation energy	Oxidation states and ionic size	Experimental data on stable perovskites	CuThO3	data_upload.csv	figshare	doi:10.6084/m9.figshare.4833587	https://doi.org/10.6084/m9.figshare.4833587	Cu	Th
perovskite	Calculation of formation energy	Calculation of phase stability	Structural distortions	Calculation of oxygen vacancy formation energy	Oxidation states and ionic size	Experimental data on stable perovskites	CuTiO3	data_upload.csv	figshare	doi:10.6084/m9.figshare.4833587	https://doi.org/10.6084/m9.figshare.4833587	Cu	Ti
perovskite	Calculation of formation energy	Calculation of phase stability	Structural distortions	Calculation of oxygen vacancy formation energy	Oxidation states and ionic size	Experimental data on stable perovskites	CuTlO3	data_upload.csv	figshare	doi:10.6084/m9.figshare.4833587	https://doi.org/10.6084/m9.figshare.4833587	Cu	Tl
perovskite	Calculation of formation energy	Calculation of phase stability	Structural distortions	Calculation of oxygen vacancy formation energy	Oxidation states and ionic size	Experimental data on stable perovskites	CuTmO3	data_upload.csv	figshare	doi:10.6084/m9.figshare.4833587	https://doi.org/10.6084/m9.figshare.4833587	Cu	Tm
perovskite	Calculation of formation energy	Calculation of phase stability	Structural distortions	Calculation of oxygen vacancy formation energy	Oxidation states and ionic size	Experimental data on stable perovskites	CuUO3	data_upload.csv	figshare	doi:10.6084/m9.figshare.4833587	https://doi.org/10.6084/m9.figshare.4833587	Cu	U
perovskite	Calculation of formation energy	Calculation of phase stability	Structural distortions	Calculation of oxygen vacancy formation energy	Oxidation states and ionic size	Experimental data on stable perovskites	CuVO3	data_upload.csv	figshare	doi:10.6084/m9.figshare.4833587	https://doi.org/10.6084/m9.figshare.4833587	Cu	V
perovskite	Calculation of formation energy	Calculation of phase stability	Structural distortions	Calculation of oxygen vacancy formation energy	Oxidation states and ionic size	Experimental data on stable perovskites	CuWO3	data_upload.csv	figshare	doi:10.6084/m9.figshare.4833587	https://doi.org/10.6084/m9.figshare.4833587	Cu	W
perovskite	Calculation of formation energy	Calculation of phase stability	Structural distortions	Calculation of oxygen vacancy formation energy	Oxidation states and ionic size	Experimental data on stable perovskites	CuYO3	data_upload.csv	figshare	doi:10.6084/m9.figshare.4833587	https://doi.org/10.6084/m9.figshare.4833587	Cu	Y
perovskite	Calculation of formation energy	Calculation of phase stability	Structural distortions	Calculation of oxygen vacancy formation energy	Oxidation states and ionic size	Experimental data on stable perovskites	CuYbO3	data_upload.csv	figshare	doi:10.6084/m9.figshare.4833587	https://doi.org/10.6084/m9.figshare.4833587	Cu	Yb
perovskite	Calculation of formation energy	Calculation of phase stability	Structural distortions	Calculation of oxygen vacancy formation energy	Oxidation states and ionic size	Experimental data on stable perovskites	CuZnO3	data_upload.csv	figshare	doi:10.6084/m9.figshare.4833587	https://doi.org/10.6084/m9.figshare.4833587	Cu	Zn
perovskite	Calculation of formation energy	Calculation of phase stability	Structural distortions	Calculation of oxygen vacancy formation energy	Oxidation states and ionic size	Experimental data on stable perovskites	CuZrO3	data_upload.csv	figshare	doi:10.6084/m9.figshare.4833587	https://doi.org/10.6084/m9.figshare.4833587	Cu	Zr
perovskite	Calculation of formation energy	Calculation of phase stability	Structural distortions	Calculation of oxygen vacancy formation energy	Oxidation states and ionic size	Experimental data on stable perovskites	DyAcO3	data_upload.csv	figshare	doi:10.6084/m9.figshare.4833587	https://doi.org/10.6084/m9.figshare.4833587	Dy	Ac
perovskite	Calculation of formation energy	Calculation of phase stability	Structural distortions	Calculation of oxygen vacancy formation energy	Oxidation states and ionic size	Experimental data on stable perovskites	DyAgO3	data_upload.csv	figshare	doi:10.6084/m9.figshare.4833587	https://doi.org/10.6084/m9.figshare.4833587	Dy	Ag
perovskite	Calculation of formation energy	Calculation of phase stability	Structural distortions	Calculation of oxygen vacancy formation energy	Oxidation states and ionic size	Experimental data on stable perovskites	DyAlO3	data_upload.csv	figshare	doi:10.6084/m9.figshare.4833587	https://doi.org/10.6084/m9.figshare.4833587	Dy	Al
perovskite	Calculation of formation energy	Calculation of phase stability	Structural distortions	Calculation of oxygen vacancy formation energy	Oxidation states and ionic size	Experimental data on stable perovskites	DyAsO3	data_upload.csv	figshare	doi:10.6084/m9.figshare.4833587	https://doi.org/10.6084/m9.figshare.4833587	Dy	As
perovskite	Calculation of formation energy	Calculation of phase stability	Structural distortions	Calculation of oxygen vacancy formation energy	Oxidation states and ionic size	Experimental data on stable perovskites	DyAuO3	data_upload.csv	figshare	doi:10.6084/m9.figshare.4833587	https://doi.org/10.6084/m9.figshare.4833587	Dy	Au
perovskite	Calculation of formation energy	Calculation of phase stability	Structural distortions	Calculation of oxygen vacancy formation energy	Oxidation states and ionic size	Experimental data on stable perovskites	DyBO3	data_upload.csv	figshare	doi:10.6084/m9.figshare.4833587	https://doi.org/10.6084/m9.figshare.4833587	Dy	B
perovskite	Calculation of formation energy	Calculation of phase stability	Structural distortions	Calculation of oxygen vacancy formation energy	Oxidation states and ionic size	Experimental data on stable perovskites	DyBaO3	data_upload.csv	figshare	doi:10.6084/m9.figshare.4833587	https://doi.org/10.6084/m9.figshare.4833587	Dy	Ba
perovskite	Calculation of formation energy	Calculation of phase stability	Structural distortions	Calculation of oxygen vacancy formation energy	Oxidation states and ionic size	Experimental data on stable perovskites	DyBeO3	data_upload.csv	figshare	doi:10.6084/m9.figshare.4833587	https://doi.org/10.6084/m9.figshare.4833587	Dy	Be
perovskite	Calculation of formation energy	Calculation of phase stability	Structural distortions	Calculation of oxygen vacancy formation energy	Oxidation states and ionic size	Experimental data on stable perovskites	DyBiO3	data_upload.csv	figshare	doi:10.6084/m9.figshare.4833587	https://doi.org/10.6084/m9.figshare.4833587	Dy	Bi
perovskite	Calculation of formation energy	Calculation of phase stability	Structural distortions	Calculation of oxygen vacancy formation energy	Oxidation states and ionic size	Experimental data on stable perovskites	DyCaO3	data_upload.csv	figshare	doi:10.6084/m9.figshare.4833587	https://doi.org/10.6084/m9.figshare.4833587	Dy	Ca
perovskite	Calculation of formation energy	Calculation of phase stability	Structural distortions	Calculation of oxygen vacancy formation energy	Oxidation states and ionic size	Experimental data on stable perovskites	DyCdO3	data_upload.csv	figshare	doi:10.6084/m9.figshare.4833587	https://doi.org/10.6084/m9.figshare.4833587	Dy	Cd
perovskite	Calculation of formation energy	Calculation of phase stability	Structural distortions	Calculation of oxygen vacancy formation energy	Oxidation states and ionic size	Experimental data on stable perovskites	DyCeO3	data_upload.csv	figshare	doi:10.6084/m9.figshare.4833587	https://doi.org/10.6084/m9.figshare.4833587	Dy	Ce
perovskite	Calculation of formation energy	Calculation of phase stability	Structural distortions	Calculation of oxygen vacancy formation energy	Oxidation states and ionic size	Experimental data on stable perovskites	DyCoO3	data_upload.csv	figshare	doi:10.6084/m9.figshare.4833587	https://doi.org/10.6084/m9.figshare.4833587	Dy	Co
perovskite	Calculation of formation energy	Calculation of phase stability	Structural distortions	Calculation of oxygen vacancy formation energy	Oxidation states and ionic size	Experimental data on stable perovskites	DyCrO3	data_upload.csv	figshare	doi:10.6084/m9.figshare.4833587	https://doi.org/10.6084/m9.figshare.4833587	Dy	Cr
perovskite	Calculation of formation energy	Calculation of phase stability	Structural distortions	Calculation of oxygen vacancy formation energy	Oxidation states and ionic size	Experimental data on stable perovskites	DyCsO3	data_upload.csv	figshare	doi:10.6084/m9.figshare.4833587	https://doi.org/10.6084/m9.figshare.4833587	Dy	Cs
perovskite	Calculation of formation energy	Calculation of phase stability	Structural distortions	Calculation of oxygen vacancy formation energy	Oxidation states and ionic size	Experimental data on stable perovskites	DyCuO3	data_upload.csv	figshare	doi:10.6084/m9.figshare.4833587	https://doi.org/10.6084/m9.figshare.4833587	Dy	Cu
perovskite	Calculation of formation energy	Calculation of phase stability	Structural distortions	Calculation of oxygen vacancy formation energy	Oxidation states and ionic size	Experimental data on stable perovskites	Dy2O3	data_upload.csv	figshare	doi:10.6084/m9.figshare.4833587	https://doi.org/10.6084/m9.figshare.4833587	Dy	Dy
perovskite	Calculation of formation energy	Calculation of phase stability	Structural distortions	Calculation of oxygen vacancy formation energy	Oxidation states and ionic size	Experimental data on stable perovskites	DyErO3	data_upload.csv	figshare	doi:10.6084/m9.figshare.4833587	https://doi.org/10.6084/m9.figshare.4833587	Dy	Er
perovskite	Calculation of formation energy	Calculation of phase stability	Structural distortions	Calculation of oxygen vacancy formation energy	Oxidation states and ionic size	Experimental data on stable perovskites	DyEuO3	data_upload.csv	figshare	doi:10.6084/m9.figshare.4833587	https://doi.org/10.6084/m9.figshare.4833587	Dy	Eu
perovskite	Calculation of formation energy	Calculation of phase stability	Structural distortions	Calculation of oxygen vacancy formation energy	Oxidation states and ionic size	Experimental data on stable perovskites	DyFeO3	data_upload.csv	figshare	doi:10.6084/m9.figshare.4833587	https://doi.org/10.6084/m9.figshare.4833587	Dy	Fe
perovskite	Calculation of formation energy	Calculation of phase stability	Structural distortions	Calculation of oxygen vacancy formation energy	Oxidation states and ionic size	Experimental data on stable perovskites	DyGaO3	data_upload.csv	figshare	doi:10.6084/m9.figshare.4833587	https://doi.org/10.6084/m9.figshare.4833587	Dy	Ga
perovskite	Calculation of formation energy	Calculation of phase stability	Structural distortions	Calculation of oxygen vacancy formation energy	Oxidation states and ionic size	Experimental data on stable perovskites	DyGdO3	data_upload.csv	figshare	doi:10.6084/m9.figshare.4833587	https://doi.org/10.6084/m9.figshare.4833587	Dy	Gd
perovskite	Calculation of formation energy	Calculation of phase stability	Structural distortions	Calculation of oxygen vacancy formation energy	Oxidation states and ionic size	Experimental data on stable perovskites	DyGeO3	data_upload.csv	figshare	doi:10.6084/m9.figshare.4833587	https://doi.org/10.6084/m9.figshare.4833587	Dy	Ge
perovskite	Calculation of formation energy	Calculation of phase stability	Structural distortions	Calculation of oxygen vacancy formation energy	Oxidation states and ionic size	Experimental data on stable perovskites	DyHfO3	data_upload.csv	figshare	doi:10.6084/m9.figshare.4833587	https://doi.org/10.6084/m9.figshare.4833587	Dy	Hf
perovskite	Calculation of formation energy	Calculation of phase stability	Structural distortions	Calculation of oxygen vacancy formation energy	Oxidation states and ionic size	Experimental data on stable perovskites	DyHgO3	data_upload.csv	figshare	doi:10.6084/m9.figshare.4833587	https://doi.org/10.6084/m9.figshare.4833587	Dy	Hg
perovskite	Calculation of formation energy	Calculation of phase stability	Structural distortions	Calculation of oxygen vacancy formation energy	Oxidation states and ionic size	Experimental data on stable perovskites	DyHoO3	data_upload.csv	figshare	doi:10.6084/m9.figshare.4833587	https://doi.org/10.6084/m9.figshare.4833587	Dy	Ho
perovskite	Calculation of formation energy	Calculation of phase stability	Structural distortions	Calculation of oxygen vacancy formation energy	Oxidation states and ionic size	Experimental data on stable perovskites	DyInO3	data_upload.csv	figshare	doi:10.6084/m9.figshare.4833587	https://doi.org/10.6084/m9.figshare.4833587	Dy	In
perovskite	Calculation of formation energy	Calculation of phase stability	Structural distortions	Calculation of oxygen vacancy formation energy	Oxidation states and ionic size	Experimental data on stable perovskites	DyIrO3	data_upload.csv	figshare	doi:10.6084/m9.figshare.4833587	https://doi.org/10.6084/m9.figshare.4833587	Dy	Ir
perovskite	Calculation of formation energy	Calculation of phase stability	Structural distortions	Calculation of oxygen vacancy formation energy	Oxidation states and ionic size	Experimental data on stable perovskites	DyKO3	data_upload.csv	figshare	doi:10.6084/m9.figshare.4833587	https://doi.org/10.6084/m9.figshare.4833587	Dy	K
perovskite	Calculation of formation energy	Calculation of phase stability	Structural distortions	Calculation of oxygen vacancy formation energy	Oxidation states and ionic size	Experimental data on stable perovskites	DyLaO3	data_upload.csv	figshare	doi:10.6084/m9.figshare.4833587	https://doi.org/10.6084/m9.figshare.4833587	Dy	La
perovskite	Calculation of formation energy	Calculation of phase stability	Structural distortions	Calculation of oxygen vacancy formation energy	Oxidation states and ionic size	Experimental data on stable perovskites	DyLiO3	data_upload.csv	figshare	doi:10.6084/m9.figshare.4833587	https://doi.org/10.6084/m9.figshare.4833587	Dy	Li
perovskite	Calculation of formation energy	Calculation of phase stability	Structural distortions	Calculation of oxygen vacancy formation energy	Oxidation states and ionic size	Experimental data on stable perovskites	DyLuO3	data_upload.csv	figshare	doi:10.6084/m9.figshare.4833587	https://doi.org/10.6084/m9.figshare.4833587	Dy	Lu
[truncated: 4,129 more rows]
